# Supplementary material for: Development of combinatorial antibody therapies for diffuse large B cell lymphoma
Source: Front Med (Lausanne). 2022 Oct 24;9:1034594. doi: 10.3389/fmed.2022.1034594 (PMC9637670; doi:10.3389/fmed.2022.1034594)
Supplement: Supplementary file 1 [file Table_1.XLSX]

## Sheet: MS4A1_pbmcBcell_Correlation
gene name	correlation with CD20		gene name	correlation with CXCR4
MS4A1	1		CXCR4	1
HLA-DRA	0.525996		BTG1	0.588934
CD74	0.522923		RPL21	0.481944
HLA-DPB1	0.481647		JUNB	0.481144
HLA-DPA1	0.466655		CD69	0.445936
HLA-DRB1	0.404738		TSC22D3	0.431995
MALAT1	0.391906		RPS27A	0.426977
HLA-DQB1	0.378785		RPL13	0.424959
TMSB4X	0.366648		RPS3A	0.420877
HLA-DQA1	0.356305		FOS	0.420657
CD52	0.347801		TXNIP	0.415754
CD37	0.343409		TCL1A	0.415165
RPS27	0.32225		RPL34	0.409466
RPL23A	0.301989		RPS27	0.408399
RPL39	0.287909		RPL18A	0.398649
LAPTM5	0.285162		CD37	0.390224
BANK1	0.281051		HLA-DRA	0.382861
RPL41	0.279145		RPL7	0.381798
RPL13A	0.276885		RPS23	0.375592
RPS29	0.268165		DUSP1	0.36883
RPL11	0.257214		IGHD	0.36606
CD79A	0.254628		HLA-DRB1	0.356934
RPLP2	0.249778		RPL30	0.345571
CIB1	0.241928		RPL15	0.342011
KLF6	0.235192		EIF1	0.337399
RPL12	0.234138		RPL32	0.335604
RPL30	0.230899		CD83	0.335511
TSC22D3	0.230323		BIRC3	0.33003
CD79B	0.229964		CD74	0.325478
PLAC8	0.228325		RPL9	0.324528
HLA-DRB5	0.227248		RPL13A	0.322321
RPL19	0.224805		RPL3	0.320485
POU2F2	0.223279		TUBA1A	0.319389
SCIMP	0.221048		RPL10	0.317324
FCRLA	0.21971		RPS19	0.313813
FGR	0.219519		IL4R	0.307236
EEF1A1	0.217418		NFKBIA	0.300432
RPL34	0.215513		RPL35A	0.299149
RPS27A	0.215059		SELL	0.297105
RPS20	0.210012		RPS6	0.296506
RPL26	0.208908		FCER2	0.296085
RPS14	0.207861		RPLP2	0.293777
FCRL3	0.207537		RPL11	0.291194
MPP6	0.206352		RPL8	0.287822
RPS25	0.206325		ZFP36L2	0.286038
FAU	0.205509		RPS9	0.284741
HSPB1	0.200862		RPS13	0.28386
RPL27A	0.197495		HLA-DPB1	0.28055
ARPC3	0.19519		LTB	0.27969
FCRL5	0.191947		RPL10A	0.275039
RP5-1171I10.5	0.190786		VPREB3	0.274336
RPS11	0.19044		RPL31	0.27411
HCK	0.18974		FAM26F	0.272082
HLA-DMA	0.188952		JUN	0.269184
CD22	0.18882		RPS3	0.265478
UBA52	0.188413		EEF1A1	0.264809
RPS28	0.18841		H3F3B	0.256587
RPS6	0.18608		RPL27	0.255529
SMIM14	0.185072		RPL26	0.254614
DAPP1	0.184237		TSPAN13	0.253812
ZEB2	0.181166		RPS20	0.252636
FTH1	0.181033		RPL39	0.251985
ACTB	0.175971		FOXP1	0.248949
RGS2	0.17578		RPS5	0.245753
LBH	0.174304		RPS8	0.245601
B2M	0.173974		RPS17	0.245343
RPL32	0.172912		BTG2	0.243652
CLECL1	0.17257		FAU	0.243443
CYB561A3	0.172472		RPSA	0.242632
TNFRSF1B	0.171031		AREG	0.235128
CD19	0.169847		IGHM	0.233043
CD72	0.169807		PFDN5	0.232276
GABARAPL2	0.169299		PIK3IP1	0.232029
RPL37	0.168667		GLTSCR2	0.230718
ATP6V0E1	0.168582		ITM2B	0.229274
RPL31	0.168564		RPS12	0.228017
RALGPS2	0.168352		RPL19	0.225462
RPL21	0.168097		FTH1	0.225232
RPL9	0.168012		LAPTM5	0.224467
FCRL2	0.167627		IRF8	0.222435
HLA-DMB	0.16723		ZFP36	0.22089
SPIB	0.165415		IER2	0.217836
SNX3	0.165364		RPS26	0.215158
GAPT	0.16484		CCR7	0.214368
GPSM3	0.163859		RPL5	0.2132
RPS12	0.163539		RPS2	0.212461
GPR183	0.16347		RPL23A	0.212154
ANXA4	0.163178		DDX5	0.211501
BTG1	0.162814		LINC00926	0.21095
LRMP	0.161189		HLA-DMB	0.209433
RPL38	0.158686		RP11-231C14.7	0.20778
DDX5	0.158391		SLC2A3	0.207179
PLEK	0.156159		EEF1D	0.205846
PPP1R14A	0.155478		MALAT1	0.205365
DBNL	0.155255		FOSB	0.204947
RPL13	0.155225		HLA-DQB1	0.20379
RPS23	0.153608		TAGAP	0.202627
BLK	0.153286		RPL27A	0.202213
TSPAN3	0.153071		HVCN1	0.201583
PFDN5	0.153012		APLP2	0.199298
LIMD2	0.152422		BACH2	0.198738
CTSS	0.151964		RPS29	0.198494
TOMM7	0.151757		FAM129C	0.194191
TNFRSF13C	0.151637		RPS25	0.194136
OAZ1	0.150543		RPS16	0.193577
TFEC	0.150268		PDE4B	0.191627
2022-09-07	0.149497		PTMA	0.189689
IFITM2	0.148315		RPS15	0.18831
EMP3	0.148137		CD55	0.187012
ITSN2	0.147642		CIRBP	0.186409
MTSS1	0.147422		NFKBID	0.182771
HLA-DQA2	0.146853		CHMP1B	0.182398
RPL23	0.146604		RPS4X	0.181212
FCGR2B	0.146536		AFF3	0.178758
2022-03-01	0.146485		SNHG7	0.1787
RHOB	0.14605		RPL18	0.177105
RPL18A	0.145246		HLA-DPA1	0.176706
CALM2	0.145195		GADD45B	0.176072
RPS7	0.1444		RPS28	0.175505
GPR18	0.143947		FTL	0.175239
ITGB2-AS1	0.142517		RPL6	0.175009
PKIG	0.14225		RPL35	0.17439
PRR13	0.142146		RPS18	0.173465
GRN	0.141847		RPS14	0.173413
RPL27	0.141745		RPL22	0.173266
MTPN	0.141602		MARCKSL1	0.173049
STX7	0.140489		FCRL1	0.172719
ATP6V1G1	0.140248		PNRC1	0.172618
CLEC2D	0.139964		BCL7A	0.172212
MAP3K8	0.139547		RPL29	0.17187
SKAP2	0.13948		SNHG8	0.168736
SH3BGRL3	0.139453		RPL38	0.166858
RPL29	0.139394		RPS4Y1	0.166509
LTB	0.139382		TCOF1	0.165757
PCSK7	0.13838		PLPP5	0.165157
PLD4	0.137425		RPL41	0.164494
LY86	0.137204		HLA-DOB	0.163368
AC079767.4	0.137126		YPEL5	0.16243
PTPN6	0.13686		RP11-164H13.1	0.158875
ITGAX	0.136687		REL	0.158737
RPS8	0.136557		RCSD1	0.158716
RPS3	0.136024		TNFRSF13C	0.158023
RPS16	0.135841		RPS7	0.158007
ADGRE5	0.135436		RP1-313I6.12	0.156794
RPS3A	0.1354		SARAF	0.15664
SAT1	0.134829		ZCCHC7	0.155726
PIKFYVE	0.134809		KIAA0226L	0.154793
CD82	0.134672		SNX2	0.154026
EEA1	0.134621		PABPC1	0.152947
RNASET2	0.134427		TAF1D	0.152147
SYK	0.134176		TGIF1	0.151753
ALOX5AP	0.133902		IL6	0.151753
TLR10	0.133645		ARL4A	0.147801
RPL14	0.133229		CD200	0.145888
TPM3	0.132938		YBX3	0.145592
PCDH9	0.132837		GABPB1-AS1	0.144665
ARHGAP25	0.132736		CDCA7L	0.144032
RPL6	0.132256		IRF1	0.143792
CLN8	0.131796		PMAIP1	0.143076
TUBB6	0.130399		RPS15A	0.142597
CD86	0.130209		CXCR5	0.142595
RPL10A	0.128722		PPP1R15A	0.141354
COMMD6	0.128197		SRSF5	0.138416
SNX2	0.12769		EEF1B2	0.137799
RPL28	0.127433		KDM6B	0.136377
RPS15A	0.126658		EIF4A2	0.136337
ARL4D	0.126225		RPL23	0.136073
DEK	0.125797		RPS21	0.135541
ARPC1B	0.125594		ZBTB16	0.134755
RPL35A	0.125545		ZNF331	0.13309
NEAT1	0.124907		IL3RA	0.13275
NBEAL1	0.124114		GABPB1	0.132399
RPL10	0.123732		NR4A1	0.130835
RNF141	0.123133		RPL12	0.129959
PNISR	0.123086		HLA-DMA	0.128862
MEF2A	0.122295		HERPUD1	0.128627
ARPC2	0.122233		PHACTR1	0.126811
IFT57	0.121994		ZFAS1	0.126704
CCNI	0.121971		EIF4A1	0.125628
SPINT2	0.121767		CD79B	0.124862
ACP5	0.121753		2022-03-01	0.124628
LY6E	0.121683		TPT1	0.123577
ARL6IP5	0.121639		ARHGAP24	0.122959
UCP2	0.12118		MED30	0.122867
SERPINB1	0.120994		CD79A	0.122644
VASP	0.120896		CTD-3184A7.4	0.122387
UBC	0.120552		SNX29	0.121937
PFN1	0.120526		SC5D	0.12183
MACROD2	0.120492		FAM111B	0.121209
CD48	0.120181		RPLP0	0.120857
HLA-C	0.119842		C1orf162	0.120855
NR4A2	0.119612		ARRDC2	0.12053
RPS13	0.118685		LY9	0.120443
JUNB	0.118233		ADPRM	0.119567
CSK	0.1177		C6orf48	0.118884
ITGB2	0.117016		RPL37	0.118109
RPS18	0.117016		STK17A	0.118021
PPM1K	0.116943		COMMD6	0.115213
RPLP1	0.116913		HIF1A	0.11511
ZBTB32	0.116711		HLA-DQA1	0.114868
CD1C	0.116416		P2RY8	0.11483
RIN3	0.116301		LTA4H	0.114524
SIGLEC10	0.116038		ANAPC16	0.114383
SYPL1	0.115778		SMAP2	0.114375
IFI44L	0.115735		LYST	0.113902
GGA2	0.1155		PRR7	0.113848
PEA15	0.113846		RP11-693J15.5	0.113271
GPR137B	0.11381		ADAM28	0.113118
S100A11	0.113197		PLEKHA1	0.112985
RPL22	0.112571		SRSF7	0.112868
SRSF5	0.111565		AC245100.1	0.112322
SWAP70	0.111468		EGR1	0.112307
GDI2	0.111459		COL19A1	0.111717
RPS17	0.111443		ZFP36L1	0.111673
SERTAD3	0.111121		FADS3	0.111437
RHOA	0.111056		RPS11	0.111199
RPL7	0.111045		NEIL1	0.111004
PPDPF	0.110985		TSTD1	0.110338
SNN	0.110344		IFRD1	0.109601
RAB11FIP1	0.11034		ZNF274	0.108888
KLF2	0.110286		CLEC2B	0.107506
FAM49A	0.110235		RHOH	0.107018
EBI3	0.110187		RPL14	0.106461
TNIP2	0.109972		SOCS3	0.106368
TFEB	0.109641		EPB41L4A-AS1	0.105495
EVL	0.109634		ABCB4	0.105217
CNPY3	0.109504		EIF1B	0.104921
ZDHHC21	0.109004		HBP1	0.104502
PABPC1	0.108556		RP11-297B17.3	0.104077
FCMR	0.108294		TMEM243	0.103339
PTPRC	0.10815		MTRNR2L8	0.103068
PLEKHO1	0.10741		RP11-796E2.4	0.103055
LRRK2	0.107355		P2RY10	0.102778
MS4A7	0.107154		HNRNPA1	0.102567
HOPX	0.106927		SPOCK2	0.101372
PTMA	0.106774		UBB	0.101353
BCAS4	0.10673		HNRNPA0	0.101002
RASGRP1	0.106421		GNB2L1	0.100677
PRDM2	0.106		IRS2	0.100462
PAX5	0.105854		CD24	0.100241
CDKN2D	0.105016		SYPL1	0.0995368
VNN2	0.104849		MMD	0.0995351
EBF1	0.104505		VAMP2	0.0994344
EIF1	0.10364		SATB1	0.0993952
CFL1	0.103343		APPL1	0.0992481
SLC11A1	0.103236		EBLN3	0.0992241
SYT1	0.103054		DCK	0.0986476
TRIM38	0.102941		CHMP7	0.0972678
LAT2	0.102191		ICOSLG	0.0968258
TTN	0.101809		TCTN1	0.0966069
MOB1A	0.101152		RBM38	0.0963427
MNDA	0.101044		CCND3	0.096068
ISCU	0.101031		PRKCB	0.0957229
RPL36	0.100948		DUSP2	0.0952599
RPS21	0.100208		RPL4	0.0952489
C19orf43	0.0999469		RPL37A	0.0951838
HLA-A	0.0996615		OSER1	0.0949043
RPS10	0.0993835		TMEM123	0.0941865
SOX5	0.099021		FCMR	0.093484
PDLIM2	0.0987214		PTGER4	0.0929294
GRB2	0.0983563		ACSM3	0.0921114
LINC00936	0.097569		TTC32	0.0916162
FAM65B	0.0974399		BCL11A	0.091503
PXK	0.0972044		NCK2	0.0912841
SPI1	0.0970366		AUTS2	0.0911807
SMC6	0.0967851		RNASE6	0.0910557
CNFN	0.0965988		CCNI	0.0908775
IQSEC1	0.0965051		ELOVL5	0.0904665
GRAP	0.0959518		SF1	0.0901351
CD84	0.0955902		TAF7	0.0898368
PPP3CA	0.0955834		RP11-111A22.1	0.0893904
KYNU	0.0953025		STAG3	0.0890468
STAC3	0.0951241		TSPYL1	0.0888501
ATP5E	0.0950759		SOCS1	0.0888145
HLA-E	0.0950574		TAPT1	0.0887663
ARID5B	0.0949857		TRAF5	0.0885559
BRK1	0.0949451		ZBTB10	0.0881908
GLTSCR2	0.0948527		TUBA1B	0.0878899
FAM49B	0.0948091		JUND	0.0878023
SYTL1	0.09442		RPL28	0.0877125
RPL37A	0.0944136		DNAJB1	0.0876473
DDAH2	0.0941736		HSD17B11	0.0875979
IDI1	0.0940214		NFE2L2	0.08707
CD68	0.0940167		LINC01215	0.0869106
PIK3AP1	0.0939554		SKIL	0.0866232
IRF8	0.0937513		SNX22	0.086424
CMTM6	0.0936191		TCL1B	0.0861379
PHF20	0.0935882		TNRC6B	0.0851902
EZR	0.0930002		CD9	0.0849167
C1orf132	0.0929764		EIF3E	0.0847592
HLA-B	0.0923634		ZNF24	0.0847065
TMEM2	0.0921991		NFKB2	0.0846775
RPL15	0.0921159		ZNF667-AS1	0.0846752
FNBP1	0.0919855		PRDM4	0.0844434
UBXN1	0.0918298		SNX10	0.0844206
ADD3	0.0916167		APP	0.0842815
P2RX5	0.0915695		C12orf42	0.0841331
SERPINB6	0.0915651		2022-03-03	0.0840001
ARF6	0.0914319		CD22	0.0838509
PRKD3	0.091376		ZNF350	0.0832794
LILRB1	0.0913117		VPS37B	0.0827707
CCDC50	0.0911077		RPL24	0.0820459
RBPMS2	0.090855		RPLP1	0.0820278
XAF1	0.090814		RP11-255M2.3	0.0819352
ST3GAL5	0.090799		FAM177B	0.0817662
SH3BGRL	0.090631		DDIT3	0.0817394
CIITA	0.090566		NAP1L1	0.0815932
SP110	0.0904702		CD40	0.0812403
MPEG1	0.0903573		TCP11L2	0.0811189
RILPL2	0.090323		ZNF90	0.0810692
COTL1	0.0902657		UBA52	0.0810514
WSB1	0.090171		APBB2	0.080913
VAMP2	0.0901708		NCF1	0.0809091
RPS15	0.0901559		TRAPPC2P1	0.0808746
LITAF	0.0901304		ZSCAN18	0.0800956
PTPN1	0.0896216		RPL7A	0.0797503
CORO1A	0.0894211		P2RY14	0.0793907
PLXNC1	0.0893556		RP11-83A24.2	0.0793673
CCDC144A	0.0888946		ZDHHC19	0.0793017
CYTH4	0.0888037		OFD1	0.0792352
2022-09-06	0.088678		WHSC1L1	0.0791135
CD200R1	0.0884579		BIN1	0.0790748
NCF4	0.0882126		SESN1	0.0788061
NME4	0.0880291		BBX	0.0787768
RPS9	0.0879392		SWAP70	0.0781749
AKAP13	0.0879176		ELF1	0.0781132
NRROS	0.0879136		PRCD	0.0780244
RGS19	0.0877699		RBM7	0.0775187
WDFY4	0.0877456		CYB5A	0.0774185
RPL35	0.0875983		MRFAP1	0.0771972
TPP1	0.0872797		AP001059.6	0.0770908
PGLS	0.0866293		AP001055.6	0.0769736
PARP15	0.0865914		PIM3	0.0767586
ADRBK2	0.0865018		SMAD3	0.0765659
RP11-117D22.2	0.0863796		MOAP1	0.0760039
PSAP	0.086353		HLA-DOA	0.0759942
MAP4K1	0.0861314		GCC2	0.0758559
MX2	0.0856493		PLK2	0.0758427
PNRC1	0.0855832		HNRNPDL	0.0756481
PHKB	0.0855488		SH2D3A	0.0756306
SSPN	0.085086		RP11-108M9.4	0.0755984
MEAF6	0.0848932		SDR42E2	0.07546
MYL12A	0.0848693		KRT10	0.0751794
FGD2	0.0847227		TMEM2	0.0751318
PNOC	0.0846133		TMEM55B	0.0750904
INPP5D	0.0845941		SYT17	0.0750335
ATM	0.0845868		FXYD5	0.0747722
C9orf139	0.0844893		MT-ND3	0.0747458
RP11-347P5.1	0.084463		NT5E	0.0745384
RPL18	0.0844506		UBC	0.0744373
DAZAP2	0.0839278		ANKAR	0.0744227
BCL2A1	0.083847		TPST1	0.0742334
NCOA7	0.0837277		MYADM	0.0740096
KLK1	0.0837061		RBM23	0.073994
RP11-444D3.1	0.0836736		UXS1	0.0739577
SRGAP2C	0.0834528		ILF3-AS1	0.0739338
SF1	0.0833877		CTD-2215E18.1	0.0737098
EVI2B	0.0832867		SRSF8	0.0734636
HHEX	0.0829993		TCF7	0.0732207
ATP2B1	0.0826616		THUMPD3-AS1	0.0731735
PARP9	0.0825987		EVL	0.0731501
ADAM28	0.0825213		ADARB1	0.0730584
DUSP1	0.0824617		ABCG1	0.0728981
IKZF3	0.0823786		UACA	0.0727151
WDFY2	0.082272		BTLA	0.0726081
PTPN2	0.082177		NHSL2	0.0723886
ARHGDIB	0.0820969		CEP68	0.0723379
GSN	0.0818183		NSMCE1	0.0722573
REL	0.0815939		CHPT1	0.0713589
HSPA4	0.0812732		GUCD1	0.0711747
ARL2	0.0812236		CD44	0.0707883
HOTAIRM1	0.081018		TIPIN	0.0705091
BCL11A	0.0809281		LARGE	0.070455
SEMA4B	0.0809243		LY86	0.0701365
TMEM154	0.0808601		ALG13	0.0700875
PCM1	0.0808214		RP11-52J3.3	0.0699892
EIF4A2	0.0808028		SPRY1	0.0697928
DHRS9	0.0807861		GNB4	0.0695099
PSMB9	0.080493		MID1IP1	0.0692388
AKT2	0.0803813		MATN1-AS1	0.0692241
H3F3B	0.0801479		DDIT4	0.0689209
RPSA	0.0799974		SBDS	0.0685526
LY96	0.0799307		HES1	0.0678764
ABHD17B	0.0799192		NR4A2	0.067758
PPP1R15A	0.0798718		ZNF92	0.0676379
EEF1D	0.0796032		RP11-158I9.5	0.0675991
CAPZB	0.0794709		N4BP2L1	0.0674067
ZBTB18	0.0788098		ALOX5	0.0671298
MYO9B	0.0787659		ITPR1	0.0669001
MYL12B	0.0786764		ZBED5	0.0665406
SLC12A8	0.0786571		SLC38A11	0.066431
CCDC107	0.0783805		CSRNP1	0.0663087
LYSMD2	0.0782828		SPPL2B	0.0660432
FTL	0.0782544		ZNF101	0.0659181
ZNF90	0.0782406		ZNF75A	0.065852
DDX17	0.078227		ORAI2	0.0657487
DRAM2	0.0782262		ANKRD49	0.0655922
NFATC2	0.078017		IL1B	0.0655484
GLIPR1	0.0777897		TTTY15	0.0654889
SEPW1	0.0776132		SERTAD1	0.0654351
SHOC2	0.07735		ZCCHC18	0.065321
ANK3	0.077133		SSBP2	0.0652629
RAC2	0.0770953		CNTNAP2	0.0652413
LGMN	0.0768917		SP140L	0.0648205
NCR3	0.0768302		HMGN2	0.0647178
THEMIS2	0.0763472		NUP88	0.0645993
ADK	0.076304		ZNF844	0.0645955
TOX	0.0762666		SCML1	0.0644806
SREBF2	0.0761914		ARID5A	0.0643692
DOPEY2	0.076021		BLCAP	0.06434
RPS26	0.0759581		KCNN1	0.0643316
ATP5G2	0.0759072		ZBED1	0.0640044
RPS4X	0.07546		CCL28	0.0639934
YWHAZ	0.0754306		TNFAIP8	0.0639214
ID3	0.0754102		CH17-189H20.1	0.0638138
FXYD1	0.0752342		DRAM2	0.0637176
AC090498.1	0.0751503		SLC2A1	0.0637152
ARHGAP24	0.075093		GRASP	0.0636716
CD180	0.0749673		ZC3H12A	0.0636103
FAM96A	0.0748434		ZNF669	0.0635493
CAMK1D	0.0747844		TLE1	0.0635116
RPS4Y1	0.074631		RPL17	0.0634526
CAMK2D	0.0743366		RP11-298J20.3	0.0633892
DTX1	0.0741952		EID3	0.0633591
CIRBP	0.0740547		SDCBP	0.0632123
B4GALT1	0.0740453		UBAC2	0.0631264
PARP14	0.074036		ZCCHC10	0.063105
SIDT2	0.0738696		RP5-1028K7.2	0.0630241
SLC38A1	0.0738298		KLF4	0.0629508
ARPC4	0.0736174		SYT5	0.0624108
PIH1D1	0.0735777		MAML2	0.0623745
SHKBP1	0.0735659		BEND5	0.0623042
YWHAH	0.0734643		AGPAT5	0.0622786
MAGEF1	0.073301		BANK1	0.062244
ARGLU1	0.0730815		CDKN1B	0.0620381
JAZF1	0.0730179		SKAP1	0.0620336
AC079630.4	0.0727822		PRKCE	0.0619006
CAPG	0.0727476		SERPINB9P1	0.0618678
HLA-DOA	0.0726967		SLC30A4	0.0614953
JMJD1C	0.0726411		SEC62	0.0614371
HVCN1	0.0724298		TM2D3	0.0613613
ZNF331	0.0723819		CCSER1	0.061303
CDC40	0.0723584		LDLRAD4	0.0611482
SETBP1	0.0723119		AIDA	0.0608707
LAMTOR4	0.0722825		SLC16A7	0.0608694
OSTF1	0.0722372		NFATC1	0.0607792
DOCK10	0.0721423		BCAS2	0.0607445
RPL8	0.0720095		RSF1	0.06073
FAS	0.0717604		LEAP2	0.0604042
FAM46A	0.0717151		FUS	0.0603977
PTPRS	0.0716254		HGSNAT	0.0603917
IL10	0.07161		SLC9A7	0.0603505
MIR3681HG	0.0715261		BEX4	0.060025
SNX22	0.0712681		CCDC59	0.05985
RPS19	0.0711681		C1orf228	0.0594649
CCDC141	0.0711273		CLCN4	0.0592698
CDK14	0.0709928		DPEP2	0.0592642
IL10RA	0.0707898		CCL3	0.0591135
MAP7D3	0.0707896		MPHOSPH8	0.0590325
NIN	0.0707873		FOXO1	0.0590098
DUS2	0.0706063		SPON1	0.0589924
NT5C3B	0.0704423		ZNF667	0.0589232
RFX5	0.0703733		KLF9	0.0587723
AC007246.3	0.0703602		CCDC191	0.0586486
APBB1IP	0.0703228		H3F3C	0.0586399
ENC1	0.0701429		ARID5B	0.0585752
TESC	0.0700192		FAM159A	0.0579144
JUN	0.0695007		RNF145	0.0577904
SLC7A7	0.0694474		KCNG1	0.0577254
FUT7	0.069165		ARID4B	0.0576679
RP11-25K19.1	0.0691296		KCNH8	0.0575978
TRAPPC1	0.0690991		PAWR	0.0574323
BLNK	0.0690416		RASGEF1B	0.0572981
LSM14A	0.0688925		CD1A	0.0572906
SRGAP2B	0.0687698		TMEM220	0.0572744
RASSF2	0.068728		MZF1-AS1	0.0572251
SERPINB8	0.0686849		NBEAL1	0.0572013
KIAA1551	0.0686305		MEF2C	0.057142
KMO	0.0686129		LINC00494	0.0570792
XIST	0.0684125		MYC	0.0569402
SNAP23	0.0682474		GPR132	0.0568172
SSBP4	0.0678167		CLMN	0.0565783
POLM	0.0677973		ZNF256	0.0565371
SNX8	0.0676627		MILR1	0.0563824
CBLB	0.0674751		TBXA2R	0.0563644
BMP2K	0.0674745		MGAT5	0.0563582
PTK2	0.0674635		RP11-428G5.5	0.0562526
SYNPO	0.0673734		CD52	0.0562309
AIM2	0.0672351		LMBR1L	0.0559924
LSP1	0.0671466		KLHL24	0.0558891
HMOX1	0.0666645		HNRNPK	0.0558266
CPPED1	0.0665767		HLA-E	0.0558024
LYL1	0.0665751		PPFIBP1	0.0557773
STAT3	0.0663114		SGSM3	0.0555049
PACSIN2	0.0662568		AGO2	0.0553632
ARPC5L	0.0662378		ENAH	0.0552104
PPP1R18	0.0661679		PMEPA1	0.0551985
TLN1	0.0660536		DNAJB9	0.0550701
CYB5R4	0.0658349		PEG10	0.0550692
SIPA1	0.0657385		TNFRSF10A	0.0550206
UPF2	0.0656304		MICAL3	0.0548926
PLPP3	0.0655647		MIS12	0.0548685
CSGALNACT1	0.065539		CAMK2D	0.0547734
RHOBTB2	0.0654537		LAIR1	0.0547616
RHOG	0.0654196		FNIP1	0.0546895
ARPC5	0.0654108		RP11-727F15.9	0.0545764
HNRNPC	0.0651327		MCTP2	0.0545705
BLOC1S2	0.0650988		FAM60A	0.0544801
GRHPR	0.0650085		AEN	0.0543885
PTPN18	0.0649806		BCL2	0.0542353
GNB2L1	0.0649771		IFNGR2	0.0541516
ACAP1	0.0648335		SNX9	0.054146
HLA-DOB	0.0646063		KLF3	0.0540788
ZEB2-AS1	0.064491		SERTAD2	0.0539766
ORAI2	0.0644846		NR3C1	0.0539311
DGKG	0.0644722		CLCF1	0.0539067
IDS	0.064408		STRBP	0.0538841
CAST	0.0642093		SDK2	0.0538522
IFNLR1	0.064196		NSMCE3	0.0538322
PNN	0.0640129		FAM175A	0.0537224
PDLIM1	0.0638556		ZNF83	0.0537148
SCAF11	0.0637899		RPS4Y2	0.0536385
IFIT3	0.0637233		SVIP	0.0535603
STK17B	0.0636379		ZNF677	0.0535282
CLIC1	0.0634946		SESTD1	0.0532453
ARID4B	0.0634783		RPS10	0.0531521
MCL1	0.0633438		COQ7	0.0529933
CD24	0.0633376		RNGTT	0.052584
CRIP1	0.0632352		AMN1	0.0525302
KMT2E	0.0631591		LINC-PINT	0.0524744
PLEKHF2	0.063126		CDKN2AIP	0.0524425
ARHGEF1	0.063092		ZNF131	0.0523616
EEF2	0.0630848		ESF1	0.0523062
PCF11	0.0630456		EIF3D	0.052276
RPL7A	0.0629916		TRMT10C	0.0522651
OSBPL10-AS1	0.0627572		CEPT1	0.0522323
GFOD1	0.0626603		ARRDC3	0.0522222
NUB1	0.0626243		HINT1	0.0522133
N4BP2L2	0.0622529		GNA12	0.0521598
PNMA5	0.0621895		CNR2	0.0518957
PHF6	0.0621698		GPR160	0.0516959
LINC00926	0.0621267		CHI3L2	0.0516829
FCHO1	0.0618461		EZR	0.0516477
FGD4	0.0617132		ZNF701	0.0516003
ANKRD12	0.0616271		STK17B	0.0515051
SLC44A2	0.0614532		AC131056.5	0.0514623
AC104024.1	0.0613898		CLEC4A	0.0514214
KIF3B	0.0612825		SOD2	0.0512301
TERF1	0.0611934		RPGR	0.0509782
DCK	0.0611896		CIR1	0.0509288
SNX9	0.0611799		EAPP	0.0508706
TMED8	0.0610434		DDX6	0.050848
BLOC1S1	0.0609136		GSAP	0.0506749
NAAA	0.0608726		NKILA	0.0505907
EFNA4	0.0607753		FAM133B	0.0505607
COX4I1	0.0607256		PLEKHG1	0.0502991
RHBDF2	0.0604575		PITPNM2	0.0499967
UNC119	0.0604559		GNB5	0.0499922
SRPK2	0.0604546		QRSL1	0.0499602
FAM3C	0.0603893		DPPA4	0.049861
SYNGR2	0.0603681		RAB30	0.0498512
HSDL2	0.0602796		FCGRT	0.0497547
LINC01215	0.060236		MMP17	0.0497362
DUSP15	0.0602249		TRIM22	0.0496188
SLC25A29	0.0601643		ZNF10	0.0494769
PLCE1	0.0600678		TRBC2	0.0494462
DENND4A	0.0600235		EEF2	0.0493875
XXbac-BPG299F13.17	0.0599828		PHC1	0.0493722
LL22NC03-2H8.5	0.0598265		INADL	0.049335
NACA	0.0597657		ABCA1	0.0492993
LIMS2	0.0597534		SNAPC1	0.0490878
UBR4	0.0597321		PHF1	0.0490655
FOS	0.0597138		CNN3	0.0490499
LINC01504	0.0596491		PLEKHA2	0.0489964
NBPF14	0.0596119		ELF2	0.0489255
RABEP2	0.0595298		RNMT	0.0488805
C7orf50	0.0594731		KLF2	0.0488187
OFD1	0.0593708		RP6-159A1.4	0.0487657
CASP1	0.0593247		HNRNPH2	0.04876
ADAP2	0.0593003		MTRNR2L1	0.0486527
CTD-3252C9.4	0.0592284		CCL3L3	0.0486474
TGFBR2	0.0591304		WDR74	0.0484859
PLEKHJ1	0.05892		IDI1	0.048423
ADAM15	0.0588192		PROSER3	0.048332
DPYSL2	0.058803		ABHD17B	0.0482123
TBC1D10C	0.0587255		AKAP6	0.0481994
CREM	0.0584622		SLC39A10	0.0481979
DGKD	0.0583843		TRABD2A	0.0481619
TP53I11	0.0583823		TNFAIP3	0.0480587
SESN3	0.0583792		ADK	0.0480098
LINC01420	0.0582212		SORL1	0.0479667
SAMD9L	0.0581814		ZNF136	0.0478031
ADAP1	0.0578613		CDHR3	0.0477766
BIN1	0.057771		RP11-108M9.6	0.0477615
SFT2D2	0.0577576		NRIP1	0.0477445
BPNT1	0.0575033		L3MBTL4	0.0477369
ICA1L	0.0574995		USP8	0.047678
PTPRO	0.0574864		HSPA2	0.047573
STRBP	0.0572647		ATP6V1G1	0.0475551
IQGAP1	0.0570678		C16orf74	0.0474831
SYT11	0.0568876		CEP135	0.0474055
MRPL44	0.0568547		ST3GAL1	0.0473625
NUDT4	0.0568066		SNHG9	0.0473476
FAM213A	0.0567024		RDH5	0.0472906
SH2D3C	0.0566593		KLHL36	0.0472659
STAT6	0.0566569		PIP5K1B	0.0472271
ANAPC16	0.0566134		JARID2	0.0472235
ENDOD1	0.0565652		EIF2S3	0.047166
SLC15A3	0.0565526		HPS4	0.0470584
METRNL	0.0564745		RBMS1	0.046998
SAMD9	0.0564449		UBR5-AS1	0.0468156
IGHD	0.0564079		SIDT1	0.0467639
TXNIP	0.0563807		TTC19	0.0467497
FES	0.056348		CCL4L2	0.046678
SIGLEC6	0.0563061		TMLHE	0.0466235
RP11-367G6.3	0.0562675		CHRAC1	0.0465876
HLA-F	0.0562317		CSNK1D	0.0465855
LINC01013	0.0561786		HS3ST1	0.0465816
GCNT2	0.0560282		PTPRK	0.0465555
GEN1	0.0560182		GTF2B	0.0465468
IFNGR2	0.0559476		ZNF665	0.0464361
SNTB1	0.0559205		HSP90AB1	0.0464357
TMEM255B	0.055798		DEGS1	0.0463888
FAM212A	0.0557496		CORO2B	0.0463743
HNRNPDL	0.0556772		ZNF766	0.0461865
PPP1CA	0.0556069		CSTF2T	0.0460286
RP11-796E2.4	0.0555065		PPP1R15B	0.0460227
CMIP	0.0553191		LGALS9	0.0458481
ARHGAP17	0.0553037		ID1	0.0455818
NEK6	0.0552605		PAX5	0.04558
CACNA1A	0.0552084		ZNF134	0.0453693
GMFB	0.0551258		NDE1	0.0451965
C6orf48	0.0550966		AKAP7	0.0451395
CCNG2	0.0550602		TMEM71	0.0448599
SEMA7A	0.0550418		PELI1	0.0448587
GAS7	0.0549567		C15orf48	0.0448512
IL16	0.0549296		TMEM67	0.0448141
VPS13C	0.0549212		XXbac-BPG299F13.17	0.0446904
RPL4	0.0548091		PRPF38B	0.0446252
MT1F	0.0547229		MEGF6	0.0446224
UBAC2	0.0546774		ZNF773	0.0446001
ASAP1	0.0546488		DTX4	0.0445814
HIST1H2BD	0.0545595		CTD-2544N14.3	0.0445172
ANKRD13A	0.0543467		PCIF1	0.0444564
DUSP4	0.0543309		RRAS2	0.0443343
WNT16	0.0542166		IL7R	0.0443046
EIF1B	0.0541149		NEK8	0.0442011
PEBP4	0.0541092		PITHD1	0.044057
RP11-428G5.5	0.0540969		GPR82	0.0440267
BCAR3	0.0540918		TTPAL	0.0439979
TMEM60	0.0540378		SAV1	0.043915
MX1	0.0540243		ZNF135	0.0438884
LL21NC02-1C16.2	0.0539733		WDSUB1	0.0438068
SLC25A37	0.0539546		IMMP2L	0.0437881
SAMD4B	0.0539093		MAPK1IP1L	0.0437855
ANKRD44	0.0538944		SLC18B1	0.0436645
ABHD6	0.0538225		AP001059.7	0.0436594
RHOC	0.0537683		RP11-452F19.3	0.043482
CD47	0.0537255		2022-09-15	0.0434809
KPNA2	0.0537235		RP9	0.043456
YPEL5	0.0536406		MBD4	0.0434298
BATF	0.0535974		RP11-160E2.6	0.0433726
ZFP36	0.0535843		TBC1D1	0.0433398
CTA-384D8.34	0.0535461		RALGAPA2	0.0433265
ALOX5	0.0535031		CRIP3	0.0432839
SDCCAG8	0.0534716		KHDRBS2	0.0431614
TAF7	0.053467		N4BP3	0.0429188
DUSP8	0.0534658		RP11-532F12.5	0.0428822
RPL17	0.0534589		ZNF224	0.042836
CNBP	0.0533145		LINC00921	0.0427867
PHTF2	0.0532824		VCPKMT	0.042731
PRKAR1A	0.0532812		ABHD15	0.0427138
NOTCH2NL	0.0531017		IGFBP4	0.0427132
RPL36A	0.0530658		HHEX	0.0425634
OTUD1	0.0529897		RP11-299J3.8	0.042398
CARF	0.0529076		ZNF791	0.042257
HCG18	0.0528945		PHF20	0.0422511
VASN	0.0528612		MYO1E	0.0422499
FAM129C	0.0528452		LCK	0.0422452
GTSF1L	0.0528111		AC073072.5	0.0421664
PPIA	0.0527705		RNU12	0.0419365
CHD1	0.0527187		PDE3B	0.04191
TBKBP1	0.0525619		NSUN7	0.0418903
ACTR3	0.0525044		BCL10	0.0418875
RP11-445F6.2	0.0523101		SNRK	0.0418606
PP7080	0.0523024		RP11-631N16.4	0.0418497
SLAMF6	0.0521476		TOB1	0.0417727
AP1S2	0.0521328		PILRB	0.0417616
BCAS1	0.0520369		RSBN1	0.0417194
LYRM4	0.0520068		SGMS1-AS1	0.0416987
RAB3C	0.0519596		NGDN	0.0416239
SH3BP5	0.0519429		AC241585.2	0.0415567
EPHB6	0.051832		RP11-589C21.6	0.0415464
TTC14	0.0518093		INTS6-AS1	0.0415008
ELK4	0.0516775		CH17-373J23.1	0.041471
CMTM3	0.0516535		ZNF121	0.0414505
TERF2IP	0.0516179		HIPK1-AS1	0.0414502
BOC	0.0515806		CTNND1	0.0413943
GRAMD1C	0.0515252		ZNF43	0.0413629
PIGC	0.05152		RP3-455J7.4	0.0412196
ZNF439	0.0515024		KLF7	0.0411831
RELT	0.0514447		ZNF891	0.04118
CYSLTR1	0.0511748		DGKA	0.041111
OSBPL10	0.0511708		NPM1	0.0409251
NIPSNAP3B	0.0511272		KLHDC2	0.0409093
C6orf62	0.0509033		CDKN1A	0.0408407
MYO1G	0.05084		ANXA2R	0.0408363
RAB5C	0.0505717		GYLTL1B	0.0408336
KBTBD8	0.0504769		ZNF394	0.040829
GANC	0.0504624		TANK	0.0407831
EML4	0.0502187		CTD-2371O3.2	0.0407691
STRADB	0.0501967		ZNF430	0.0406991
RAB37	0.0501848		ZNF431	0.0406019
SLC2A3	0.0501566		PLEKHF2	0.0404953
SLC12A9	0.0500746		MANBA	0.0404481
CA8	0.0500321		CA2	0.0404403
RP11-553K8.2	0.0500225		GCNT1	0.0404388
LRRC25	0.0498341		SSH2	0.0404336
RPA2	0.0496933		NPEPPS	0.0403649
NOC3L	0.0496747		CCDC152	0.0402455
MAP1LC3B	0.0496433		SCAPER	0.0402199
STK4	0.0496226		ZNF595	0.0401841
DNAJC5B	0.0495328		DSP	0.040176
TBC1D22A	0.0494309		BEX2	0.0401095
POLR2J3	0.0493907		AMD1	0.0399784
CLIP2	0.0493858		LYRM9	0.0399641
H3F3A	0.0493537		RGL2	0.0399476
SOX4	0.0493165		KAT6A	0.0398083
LNPEP	0.0492902		SMIM10	0.0397307
KDM4B	0.0492668		CITF22-49E9.3	0.0396856
AKAP11	0.0492339		SYF2	0.0395761
LINC01410	0.0492062		MEPCE	0.0394972
MEF2C	0.0492021		RUNDC1	0.0394839
ST6GAL1	0.0491094		CEP85L	0.0394779
LPGAT1	0.0490679		CXCL8	0.039413
PTGS1	0.0490398		PCDH9	0.0393763
HCLS1	0.0489802		HSPBAP1	0.0393642
TIGD3	0.0489103		SYNJ2BP	0.039361
LINC01588	0.048763		BMP3	0.0392733
UBE2I	0.0487571		IL21R	0.0392524
GPX4	0.048747		BLOC1S4	0.0392488
CLK1	0.0487196		SLF1	0.0392371
CCDC115	0.0486917		RP11-345P4.9	0.0391961
AC104655.3	0.0486466		VAV3	0.0391133
RPP25	0.0485306		PSMB8-AS1	0.0390618
EPOR	0.0484946		AC007950.2	0.0390534
PKIA	0.0484733		ICA1L	0.0390471
TNFSF12	0.0483324		SLC25A6	0.0389963
RAB29	0.0482972		BLOC1S2	0.0389447
RPL5	0.0481584		CR2	0.0389049
IL7	0.0481368		METTL4	0.0388988
SUMO2	0.0481346		RP11-142C4.6	0.0388308
ZCWPW1	0.0481289		HMGA1P4	0.0387835
LAMTOR5	0.0480912		BCDIN3D	0.0387556
NCF2	0.0480905		ZNF552	0.0387387
ZMIZ1	0.0480579		RAB11FIP4	0.0386699
TSC22D1	0.0480042		ANKRD44	0.0386333
CCR6	0.0479933		CHURC1	0.0386114
AICDA	0.0478604		STX5	0.0385657
METTL21A	0.0478196		RNF13	0.0384941
RPS5	0.047793		TRAK2	0.0384422
ARHGAP9	0.0476915		SERHL2	0.0383738
PLEKHO2	0.047438		MYZAP	0.0383341
ACTR2	0.0474101		FAM117B	0.038086
TET2	0.0473957		USP44	0.038021
LPAR5	0.0473583		RP11-182L21.6	0.0379889
MALT1	0.0473099		CREBRF	0.0379477
TBC1D5	0.0472862		SUGCT	0.037919
DMXL1	0.0472025		ZNF571	0.0379076
ARHGAP27	0.047174		MME	0.0378461
GNAZ	0.0471008		RP11-285F7.2	0.0378325
RTN4R	0.0470809		SNHG12	0.0377762
DDX21	0.0470585		PELI2	0.0376257
ARHGEF2	0.0470317		PRMT9	0.0376231
PYCARD	0.0469917		TUBD1	0.0376159
RP11-160E2.11	0.0469342		KIAA1328	0.0375468
TNIP1	0.0469084		NFATC3	0.0375026
PRKX	0.0467963		ZNF559	0.0375017
ROR2	0.0467928		CNBP	0.0374905
NEB	0.0467777		ZNF562	0.0374338
NCOR1	0.0467615		INPP5D	0.0374153
CTSZ	0.0467598		IL23A	0.0374065
PDCD6IP	0.0466779		CYTIP	0.0372692
MORC3	0.0466406		LINC00865	0.0372412
RP11-89K21.1	0.0466214		ZNF441	0.0370845
EFCAB14	0.0465373		FIG4	0.0370752
SCRN1	0.0465359		CD5	0.0370288
GMIP	0.0465348		ESD	0.0369638
RP4-728D4.2	0.0464877		SYCP3	0.0369615
ARHGAP15	0.0463769		RIC3	0.0369334
DNASE1L1	0.046361		AP3B1	0.0368424
G3BP2	0.0463223		NACA	0.0368178
NBPF10	0.0462289		RIMKLB	0.0368042
CD53	0.0462269		LMBRD1	0.0367933
PTPN22	0.0461806		UBE2E2	0.0366541
NFATC1	0.0461251		PTPN4	0.0366282
VAV2	0.0461078		TOPORS	0.0365842
SH3TC1	0.0460334		PPP1R3E	0.0365622
MAD1L1	0.0460206		PAN3	0.0365262
LGALS9	0.046		LINC00910	0.0364735
RAB4B	0.045996		PIK3CA	0.0364446
R3HDM2	0.0458937		ZNF830	0.0363998
PARVG	0.045876		SGCE	0.0363807
ST13	0.0458643		SLC43A2	0.03633
AGFG2	0.0457901		AL592183.1	0.0363207
CAP1	0.0457745		TRAF3IP2	0.036285
FAM43A	0.0457405		HEBP1	0.0362424
GPD2	0.0457246		RP11-660L16.2	0.0362219
PRKCB	0.0457208		RRM2B	0.0362038
ANK1	0.0457147		FAM134B	0.0361931
CD81	0.0456894		ZNF329	0.0361835
INPP5F	0.0456879		ZNF324	0.0361201
SCPEP1	0.045667		RP11-329N22.1	0.0361171
ELOVL5	0.0455964		EXOC7	0.0361148
LPXN	0.0455463		KBTBD2	0.0361026
YBX1	0.0454722		HIP1R	0.0360445
ANKRD42	0.045384		LRCH1	0.0360055
HOXB6	0.0452891		RNF41	0.0359765
ZMAT3	0.0452384		PWP1	0.0359733
ARHGAP4	0.0451794		LAT2	0.0359412
ZNF672	0.045145		GPR146	0.0359341
CEBPZOS	0.0451444		SLC25A25	0.0359182
RP11-408A13.4	0.0451161		CSNK1G3	0.0358867
EPS15	0.0451144		LINC01220	0.0358849
SLC25A24	0.045099		ZNF548	0.0358783
PFKL	0.0450293		ZNF22	0.0358558
RNF11	0.0450162		ZNF268	0.0358362
QPCT	0.0449979		ZNF736	0.0358337
SLC16A4	0.0449623		CTD-2035E11.5	0.0357584
SCML4	0.0448927		FAM229B	0.035757
KIAA1033	0.0448721		ZNF250	0.0356741
KIAA0355	0.0448655		CNKSR2	0.0356671
MACF1	0.0448118		DTWD2	0.0355595
TRIM22	0.0447432		ZNF266	0.0355283
AMPD3	0.044688		ARID4A	0.0355008
NLRC5	0.0446006		KLHL8	0.0353753
LUC7L3	0.0445655		NUP107	0.0353543
PTPN12	0.0444777		ARRDC4	0.0353251
SGCA	0.044472		MAX	0.035246
LAMTOR1	0.0444391		GABBR1	0.0352128
TNNC2	0.0443691		ZBTB3	0.0352088
CERS4	0.044291		USP53	0.0351607
FAM208A	0.0442768		MOCS3	0.035149
SBDS	0.0442677		TANC2	0.0351415
KIAA0125	0.0442443		USE1	0.0350845
TAGLN	0.0441198		MYLIP	0.0350798
MAP1LC3A	0.0440972		ABCB1	0.0350587
ZFAS1	0.0440509		GPM6B	0.0350197
RNF19A	0.0440116		ZNF273	0.0349992
ZMAT1	0.044		ZBTB20-AS2	0.0349954
STAMBPL1	0.0439714		SPG7	0.034966
CD164	0.043929		ZNF627	0.0348822
VPS45	0.0438815		FNBP4	0.0348687
RABGAP1L	0.0438533		RP11-265P11.1	0.0347035
PIP4K2A	0.043818		FBXO21	0.0346936
MICAL1	0.0437909		ZNF230	0.0346409
RP11-35G9.3	0.0437582		LYN	0.0346032
RPS6KA5	0.0437427		ZXDA	0.0345974
MAF1	0.0437324		CTC-523E23.11	0.0345957
RNF135	0.0437015		IRF2BPL	0.0345736
WEE1	0.0436171		LINC01250	0.0345659
SHISA8	0.0436124		RNF125	0.0345416
ARHGAP30	0.0436089		ZNF564	0.0345222
MAP3K1	0.0435691		PAIP2	0.0344722
RP11-326C3.11	0.0435664		SH3YL1	0.034469
TBC1D9B	0.0435591		RP5-1159O4.1	0.0344522
ABHD4	0.043541		MYO1B	0.0343865
NRCAM	0.0435276		RARA-AS1	0.0343387
ZNF703	0.0435217		ZNF429	0.0342917
PLEKHG1	0.0435085		PNISR	0.0342526
KLF9	0.0434999		THUMPD1	0.0342354
SDC3	0.0434935		TEAD2	0.0342353
VAMP8	0.0434671		RBM48	0.0342317
ZC3H12D	0.0434388		PAIP2B	0.0342314
DOK7	0.0434375		MAML3	0.0341525
TMEM260	0.0434022		RCN2	0.0341357
RAD50	0.0433916		TMEM63A	0.0341338
C17orf62	0.0433771		CTA-204B4.2	0.0341326
RRAGC	0.0433576		ZNF417	0.0341286
CCDC28B	0.0432947		RP13-753N3.1	0.0341083
CDKN1B	0.0431849		CCNL1	0.034061
CLIP1	0.0431699		CLEC17A	0.033988
PLEKHG7	0.0431661		KIAA0922	0.0339848
ATP6V1F	0.0431621		FBXL3	0.0339558
RSAD2	0.0431543		HHIP-AS1	0.0339482
B3GNT7	0.0430697		RP11-77H9.8	0.0339318
TAOK3	0.043021		RP11-344P13.6	0.0339282
ENSA	0.0429532		RBM4	0.0339257
RP11-596C23.2	0.0429441		DUSP6	0.0339213
RASGRP3	0.0429294		ZNF160	0.0338914
TMEM131	0.0429212		ZNF285	0.0338687
SP140	0.0429123		SPINT1	0.033857
AP001046.5	0.0428671		IFNGR1	0.033843
ING4	0.0428234		THADA	0.0338367
CARD11	0.0428098		CA5B	0.033821
HMGN1	0.0427566		SP100	0.0337833
MAP2	0.0427401		ZNF85	0.0337214
GATM	0.0427401		TAPT1-AS1	0.0335385
DOCK11	0.0427395		ABLIM2	0.0334452
ZBTB10	0.042718		ZNF138	0.0334413
AC013461.1	0.042687		ZNF397	0.0334172
FCGR2A	0.0426569		ARHGAP22	0.0333558
TMEM80	0.0426443		FLT1	0.0332671
RASSF5	0.0425599		GTPBP1	0.0332641
TMEM175	0.0424767		FAM69B	0.0332432
WIPI2	0.042446		ZMAT1	0.0332162
RABEP1	0.042299		NMNAT3	0.0332062
HNRNPA0	0.0422809		CXorf65	0.0332049
GDPD5	0.0422736		RP11-105N14.3	0.0331385
ADGRG5	0.0422471		ADPGK	0.0331271
CALD1	0.042223		L3MBTL3	0.0331214
AGTPBP1	0.0421683		DBNDD1	0.0330227
TAS1R3	0.0421343		STAP1	0.0329722
RUFY1	0.0420541		GNG11	0.0329588
RASSF1	0.0420525		KIAA1033	0.0328892
LCP1	0.0419771		ARAP2	0.0328593
PHACTR1	0.0419519		POLD4	0.0328589
DNASE1L3	0.0419465		ZNF395	0.0328246
PPP3CC	0.0419405		RP11-950C14.3	0.0327961
GRAPL	0.0418808		RASL11A	0.0327709
STAT5A	0.0418697		LDOC1	0.0327614
ICAM3	0.0418541		RP11-154H23.3	0.0327502
TGOLN2	0.0417728		TTC30B	0.0327387
CORO1B	0.0417027		AC002117.1	0.0327276
RPS24	0.0417004		RP11-386G11.5	0.0326701
PAK2	0.0417002		CTD-2325P2.4	0.0326514
HDAC5	0.0416586		RP11-817O13.9	0.0325673
BLCAP	0.041658		ARMCX5	0.0325515
SLC25A1	0.0415656		DHX36	0.0325037
HAMP	0.0415272		QTRTD1	0.0325008
C10orf128	0.0415099		TCEAL4	0.0324865
FRMD8	0.0415044		AFF4	0.0324393
FLOT2	0.0414668		EFCAB13	0.0323594
DDX24	0.0414639		RP11-9M16.2	0.0322368
CAT	0.0414232		RP11-32B5.7	0.0321798
FARP2	0.0413887		FLJ37453	0.0321395
IFIT5	0.0413094		CRYZL1	0.0321201
TBCB	0.0412429		ZNF518B	0.0320498
DOK3	0.0412183		CCNDBP1	0.0320313
SOD1	0.0411863		LINGO3	0.0319965
EGR2	0.0411424		RASSF1-AS1	0.0319145
TWF2	0.0410897		COX4I1	0.0318815
GLUL	0.0410869		AC013463.2	0.0318792
ZNF626	0.0410821		NBPF19	0.0318778
PDLIM7	0.041065		PLCH2	0.0318671
MKRN1	0.0410578		RP11-430B1.2	0.0318661
FBXO2	0.0410511		DCP1A	0.0318125
MTHFR	0.0410192		RP11-37B2.1	0.0318059
ERCC1	0.0409544		MOB3B	0.0317906
ABHD14B	0.0408999		RP11-219E7.1	0.0317879
RP11-425D10.10	0.0408383		ADD2	0.0317798
ARL14EP	0.040837		TPK1	0.0317589
TMEM65	0.0408158		SLC25A38	0.0317423
PLIN2	0.0407785		EIF1AY	0.0317345
ALDH2	0.0407636		ZNF408	0.0317279
PLCL1	0.0407587		LINC00685	0.0316685
NRP2	0.0407397		ZNF14	0.0316613
RNF130	0.0407312		CXCL2	0.0316198
TTC21A	0.0407218		TREML2	0.0315217
DTX3L	0.0406889		ATP11A	0.0314981
HNRNPU-AS1	0.0406539		C8orf44-SGK3	0.0314215
RP11-318A15.2	0.0406476		RP11-254F7.2	0.0313775
CRACR2B	0.0406389		CXCL16	0.0313743
KDM2B	0.0405999		SRSF6	0.0313635
AIM1	0.0405081		HDAC5	0.031362
FCRL4	0.0404685		LINC00662	0.0313449
ZNF83	0.0403859		DDX28	0.031342
AP000476.1	0.0403292		INAFM1	0.0313343
NUP160	0.0403171		NEMF	0.0313145
TMEM134	0.0402904		CIITA	0.0313009
SMU1	0.0402387		RP11-407N17.5	0.0312903
RP11-511B23.1	0.0402267		IMPDH2	0.0312834
PKM	0.0402084		ZNF165	0.0312621
TBX19	0.0401414		ZNF318	0.0312482
OTUD6B-AS1	0.0401283		DFNA5	0.03115
JUND	0.0400946		FBXL12	0.0311088
ZNF717	0.0400344		RP5-1065J22.8	0.0310847
SUSD5	0.0400058		EPB42	0.0310523
GUCY2C	0.0399679		ZNF415	0.0310381
CDK5R1	0.039936		MAD2L1BP	0.0310114
AMN1	0.0399205		PRICKLE1	0.0310072
CARD8-AS1	0.0398381		HRK	0.0309741
DDX3Y	0.0398321		METAP1D	0.0309294
AFF3	0.0398304		SVIL	0.0309034
RNFT1	0.0397997		ZEB1	0.0308427
YPEL3	0.0397702		PHF3	0.0308249
GALNT10	0.0397141		TTC3	0.0307714
CD40	0.0396899		ZNF879	0.0306939
TXLNB	0.0396452		ZNF426	0.0306923
FNIP1	0.0396419		APBB1	0.0306791
CCDC24	0.0396318		POLR2M	0.030661
MAPRE2	0.0395918		RPL36	0.0306466
ZNF493	0.0395871		SNHG21	0.0306424
SUMO3	0.0395737		GBP4	0.0306134
POLR3GL	0.0395002		C17orf100	0.0305589
ZFP36L1	0.0394856		TMEM185B	0.0305508
NRM	0.0394069		CTD-2547G23.4	0.030527
BTK	0.0393674		ZNF829	0.0305126
RERE	0.0393578		RP1-45N11.1	0.0305081
PPP2R5B	0.0393487		ZNF563	0.0304924
C6orf1	0.0393308		ELP2	0.0304894
CHRNA1	0.0392776		ZNF543	0.0304704
BSDC1	0.0392747		SYN3	0.0304292
ZNF274	0.0392642		RP11-89K11.1	0.0303897
CREB5	0.0392584		ZNF404	0.0303759
TGM2	0.0391899		ENDOV	0.0303245
SCN1B	0.0391555		TRMT13	0.0302041
HOXB2	0.0391538		ZNF708	0.0301846
FLNB	0.0391307		USP51	0.0301696
TOX2	0.0391276		SMURF2	0.030169
SLC46A3	0.0391121		LIPT2	0.0301663
CBFA2T3	0.0390667		RAI1	0.0301216
CDK19	0.0390621		DNAJB4	0.0301178
RAB7A	0.0390614		FAM200B	0.0301158
EIF3F	0.0390232		LNX1	0.0301134
STX12	0.0390099		RUNX1	0.0301073
PAIP2	0.0389601		ZNF530	0.0300863
ZFC3H1	0.0389261		TSPYL2	0.0300288
CNR2	0.0388824		FAM84B	0.0300157
LIMK1	0.0388776		DDX20	0.0300124
C4orf3	0.0388676		AP001059.5	0.0300019
RSF1	0.0388304		ZNF628	0.0299679
2022-03-08	0.0388259		DICER1-AS1	0.0299522
LSM8	0.0388011		ING5	0.029929
ANKRD24	0.0387436		SH3BGRL	0.0299177
UBE2E3	0.0387212		AMZ1	0.0299137
RYR1	0.0387201		RP11-105N14.1	0.0298992
TTC28	0.0387161		ATP6V1E2	0.0298944
SH3KBP1	0.0387124		SLC8B1	0.0298648
TULP4	0.0386872		RASA4	0.0298371
AC007386.2	0.0386664		ZSCAN31	0.0296926
UGCG	0.0386132		TRIM39	0.0296694
HBB	0.0386127		SMG8	0.029667
ST6GALNAC6	0.0385889		GSPT2	0.0296665
SGK223	0.0385232		CTD-2630F21.1	0.029618
UHMK1	0.0385027		PER1	0.0296143
IKZF1	0.0384919		GCA	0.0296099
CCNB1IP1	0.0384148		RAB3B	0.0295976
SIK1	0.0383877		TRAK1	0.029511
RHOH	0.0383823		RP11-511P7.5	0.0294723
MARCKS	0.0383376		RP11-1094M14.11	0.0294645
NIPAL2	0.0383329		LONP2	0.0294215
EIF3E	0.0382868		EGR4	0.0294073
IFIT1	0.038183		RCL1	0.0293758
LHPP	0.0381749		AC062029.1	0.0293594
GAS6-AS1	0.0381738		GPRASP1	0.0293119
IKBKB	0.0381721		RPP38	0.0292732
ARHGEF10	0.038158		STARD4-AS1	0.0292644
EPN1	0.0381544		ERV3-1	0.0292378
COMMD10	0.0381499		FAM109A	0.0292183
INPPL1	0.0381183		GADD45G	0.0292041
CH17-264L24.1	0.0380963		SPG20	0.0291789
IFI44	0.0380962		IGSF22	0.0291547
SKP1	0.0380846		DZIP3	0.0291517
NR1H2	0.0380763		NXT1	0.0291329
AC022182.3	0.0380701		LINC01588	0.0290727
SACS	0.0380642		PECAM1	0.0290694
BBC3	0.0380117		TMUB2	0.0289902
BLVRB	0.0380114		JUP	0.0289895
MILR1	0.03797		PCAT1	0.0289482
MAP3K14	0.0379457		CCDC66	0.0289366
RHOF	0.0379441		CTD-3037G24.4	0.0289165
MAP4K2	0.0379412		ERO1B	0.0289055
SSH2	0.037935		MYNN	0.0288833
TSC22D4	0.0379158		AK9	0.0288619
DYNLT1	0.0378699		ZNF302	0.0288435
RASGEF1B	0.0378268		IL2RA	0.0288408
MAST3	0.0378014		AC009501.4	0.0288266
EPSTI1	0.0377763		DDX3X	0.0287955
C11orf58	0.0377525		KLF11	0.0287794
PCBP2	0.0377008		RP11-367J11.3	0.0287588
PCYT2	0.0376065		UGT8	0.0287465
POLK	0.0376051		LINC01473	0.0286679
RNF43	0.0376005		SNAI1	0.0286191
MTCH1	0.0375357		C14orf28	0.0286139
AMFR	0.0375344		MMP11	0.0286117
SIX3	0.0375165		SEMA3D	0.0286022
CNIH1	0.037497		NRL	0.0285864
TACC1	0.0374906		CTGF	0.0285434
SIGLEC14	0.0374765		THRB	0.0285388
DVL2	0.0374462		RP11-309L24.10	0.028528
PNRC2	0.037368		RP1-40E16.12	0.0285206
TAX1BP3	0.0373423		RP11-894P9.1	0.0284937
DNAJB14	0.0373386		ZNF506	0.0284908
ANP32B	0.0373214		TOE1	0.0284257
MEF2C-AS1	0.0372912		RPL7L1	0.0283732
SRI	0.0372623		TSGA10	0.0283142
RP11-485G7.5	0.0372379		FMO5	0.0282424
DENND1C	0.0372314		RP11-421L21.3	0.0282294
USF2	0.0372298		ARHGAP32	0.0282172
HOMER1	0.0372267		TMEM168	0.0282103
NOTCH4	0.0372058		ATP6V1H	0.0282055
GNB5	0.0370652		ZNF618	0.0281991
PRKACB	0.0370466		SETD7	0.0281698
RUBCN	0.0370443		TMEM68	0.0281279
KIAA1147	0.037014		JHDM1D-AS1	0.0280985
TMCO3	0.0369944		RP11-354P11.3	0.0280932
GPR65	0.0369635		METTL16	0.0280357
PNPLA8	0.036945		ZNF17	0.0280214
TARBP1	0.0369308		DNAJC30	0.0280057
MIEN1	0.0369245		SGK3	0.0279859
PITPNM1	0.0368635		TMSB4Y	0.0279571
NFIC	0.036836		GLO1	0.027947
EIF3D	0.0367954		LIX1	0.0278969
OPN3	0.0367859		RP11-575L7.8	0.0278927
FOLR2	0.03668		MST1	0.0278743
WAS	0.0366167		COQ10B	0.0278534
BOD1L1	0.0365806		ARHGAP15	0.0278317
WDR37	0.0365125		CCL20	0.0278184
BDP1	0.0365082		RP11-327P2.5	0.0278075
DDX59	0.0364739		RPS24	0.0278037
CNOT7	0.036447		PCBP2	0.0277536
RP1-148H17.1	0.0364361		ATXN7L3B	0.0277018
RP11-138A9.1	0.0364073		CYP2R1	0.0276888
CNPPD1	0.0363617		RP11-696N14.1	0.0276463
2022-03-07	0.0363371		YPEL1	0.0276373
RPL24	0.0362907		C1orf52	0.0276327
ACTA2	0.0362803		PARVG	0.0276018
NOTCH2	0.03624		BAZ2A	0.0275887
KMT2C	0.0362151		RBM34	0.0275581
PTP4A1	0.0362036		ZNF546	0.0275268
BBX	0.0362024		RP11-35G9.3	0.027484
MAP4K3	0.0361241		USP15	0.0274633
RP11-483P21.2	0.0361128		EIF4B	0.0274629
FCRLB	0.0360298		RP1-39G22.7	0.0274536
ADAMDEC1	0.0359896		CRIM1	0.0274535
WASF2	0.0359008		TCEAL3	0.0274001
ENTPD1-AS1	0.0358983		GAMT	0.0273091
ODC1	0.0358793		DNMBP	0.0272898
ELMOD3	0.0358645		C9orf72	0.0272452
TCTA	0.0358577		RP11-325F22.2	0.0271965
EIF2AK2	0.0358517		LPP	0.0271878
U2AF1L4	0.0358505		TMEM88	0.027175
CNTNAP3	0.0358321		RP11-115C21.2	0.0271222
SLC2A6	0.0358164		YBEY	0.027108
CTD-3222D19.8	0.035784		STMN3	0.027067
UVRAG	0.0357394		RP11-246A10.1	0.0270075
CALHM2	0.0357176		ZNF790-AS1	0.0269752
L3MBTL3	0.0357083		ZNF493	0.0269281
POLD4	0.0356963		FXYD7	0.0269189
NEIL1	0.0356848		RP11-876N24.4	0.0269016
LRCH4	0.0356454		GGNBP2	0.026769
EBLN3	0.0356351		PIK3C2B	0.0267491
SRGAP2	0.0356283		ABLIM1	0.0267318
SLC25A6	0.0356174		SERPINI1	0.0267082
DOK1	0.0356144		ARRDC5	0.0266846
NUTM2B-AS1	0.035581		FAM103A1	0.0266557
CMB9-22P13.1	0.0355626		RP13-270P17.3	0.0266525
THUMPD3-AS1	0.0355388		MAN1B1-AS1	0.0266332
TSPAN33	0.0355323		SRFBP1	0.02663
BTN2A2	0.0354998		MTMR10	0.026625
AKT3	0.035468		PACS1	0.0265908
FAM53C	0.035397		KPNA5	0.0265886
ZNF318	0.0353354		METTL8	0.0265687
DCLRE1C	0.0352943		DYNLT3	0.0265623
RAP2C	0.0352941		WBP2NL	0.026549
WBP2	0.0352845		CCDC93	0.0265335
BIRC6	0.0352775		CTD-2517O10.6	0.0265107
ALDOC	0.0352767		ZNF516	0.0264972
TSTD1	0.0352698		RP11-55K13.1	0.0264697
C6orf47	0.0352654		HMBOX1	0.0264674
ACAP2	0.0352603		ZNF154	0.0264355
FGD3	0.0352256		LYRM5	0.02642
PLP2	0.0351825		ZNF680	0.026395
MZF1-AS1	0.0351287		ZNF416	0.0263517
ATP5S	0.0351092		TRERNA1	0.0263344
NUP88	0.035096		CTC-444N24.8	0.0262984
HDAC1	0.0350897		TUNAR	0.0262809
MGME1	0.0350304		UBE2B	0.0262604
LRRK1	0.0350046		CCDC106	0.0262503
ARHGEF3	0.0349953		MTF2	0.0261989
GTDC1	0.0349707		PYGM	0.0261765
KREMEN2	0.0349633		CTD-3203P2.3	0.0261676
PTP4A3	0.0349436		H6PD	0.0261667
PIGB	0.0349428		ST6GALNAC3	0.0261506
EIF4G2	0.0349345		WHAMM	0.0261427
DNMT3A	0.0348913		TNK1	0.0261412
MOXD1	0.0348515		TCEANC	0.0261356
TERF2	0.0348392		RP1-202O8.3	0.0261254
BORCS7	0.034794		RP11-414C23.1	0.0260898
ZNF880	0.0347878		RP11-677M14.7	0.0260368
NUTM2A-AS1	0.0347664		ITPKB-AS1	0.0260354
BCL6	0.0347414		PRR3	0.0260336
HDAC9	0.0347052		KMO	0.026013
THOC2	0.0347021		MUM1	0.0260104
SPG11	0.0346845		CTD-3075F15.1	0.0260093
JADE2	0.0346805		RP11-386I14.4	0.0259876
CHRAC1	0.0346474		SLC16A11	0.0259852
ST20	0.0346234		HMGCS1	0.0259573
EPB41L4A	0.0346142		SGF29	0.0259071
GDI1	0.0346091		ZIK1	0.0258957
TMUB2	0.0345844		HEXIM1	0.025895
DDX39B	0.0345705		OTUD6B-AS1	0.0258713
COX7C	0.0345699		RP11-354P11.8	0.0258621
CD80	0.0345635		CTC-444N24.6	0.0258533
TMEM38B	0.034543		RP11-620J15.3	0.0258466
ARL4A	0.0345397		LINC01222	0.0257744
ATP6V1E1	0.0345025		CTD-3222D19.8	0.0257702
CELF2	0.034448		ZFP2	0.0256925
CTD-2017D11.1	0.0344316		THAP7	0.0256438
AEBP1	0.0344217		HDAC9	0.0256192
ZNF891	0.0343811		RP11-559M23.1	0.0255977
DDX60L	0.0343225		ZNF418	0.0255975
RP11-273G15.2	0.0343057		PIK3IP1-AS1	0.0255832
EGR3	0.0342798		CHD7	0.0255385
HSD17B14	0.0342629		PPM1D	0.0255293
KCTD7	0.0342551		DYNC2H1	0.0255212
CEP104	0.0342354		ZNF354A	0.0254989
BPTF	0.0341825		ZNF692	0.0254632
RALB	0.0341769		RP11-686O6.2	0.0254597
RP3-395M20.12	0.0341505		CNTRL	0.02545
CH507-42P11.8	0.0341392		LINC01013	0.0254491
BCAP29	0.0341382		SEC24B-AS1	0.0254416
MAP1B	0.0341091		RP11-242D8.1	0.0254411
TMEM120A	0.0340727		ADORA2B	0.0254342
SBF2	0.0340645		ZFP14	0.0254126
TOB2	0.033953		HDAC11	0.025389
ZFP14	0.0339497		KMT2E	0.0253834
ADPRH	0.0339178		KIAA0355	0.0253629
FBXL18	0.0338944		CASZ1	0.0253179
POLR2J2	0.0338816		NFIX	0.0253129
ZMYND8	0.0338699		DDHD2	0.0253114
CHRNE	0.0338545		ZCWPW1	0.0252968
ZNF608	0.033849		ALKBH5	0.0252651
IL10RB	0.0338447		HLX	0.0252209
P2RY10	0.0338104		LINC01023	0.0251836
FFAR1	0.0337828		MAP9	0.0251718
CWF19L2	0.0337398		RP11-356J5.12	0.0251639
TRIM69	0.0337349		MDM4	0.02515
MKNK2	0.0337344		ZNF577	0.0251483
ASB16-AS1	0.0337286		GCOM1	0.0251349
SLCO4C1	0.0336783		AC007880.1	0.0251318
TOR4A	0.0336621		ZBTB1	0.0251253
KDM1B	0.03366		SIAH1	0.0251238
DDX58	0.0336472		RNF169	0.0251066
SMYD4	0.0336386		MAGEE1	0.0250253
RP11-255M2.3	0.0336164		YDJC	0.0250248
STYX	0.0336129		ZNF155	0.0250117
GRINA	0.0336089		LINC01374	0.0249975
RPL39L	0.0335617		RP11-543D10.2	0.0249857
C1orf228	0.0335458		ASH1L	0.0249797
SMOC2	0.0335432		VAV3-AS1	0.0249491
PRCAT47	0.0335021		HDAC1	0.024919
RAPGEF6	0.033499		NR1D2	0.0248917
HPS1	0.0334605		ULBP2	0.0248863
ZC3H6	0.033458		AC091493.2	0.0248861
MDGA1	0.0334118		TTC5	0.024884
FUS	0.0333682		ATG4C	0.0248722
RP11-658F2.8	0.0333121		LINC01342	0.0248351
HNRNPA2B1	0.0333111		RP5-832C2.5	0.024825
POLR2G	0.0332866		AC005498.3	0.0247847
SYF2	0.0332811		AC002456.2	0.0247784
IGHM	0.0332555		ZNF764	0.0247618
TRIM44	0.0332466		RP11-317L10.1	0.0247392
CTD-2516F10.2	0.0331787		CCDC96	0.0247198
AFF4	0.0331731		USF3	0.0246995
MLH3	0.0331426		ZNF568	0.0246915
RP11-834C11.4	0.0331032		CCDC137	0.0246532
MYCBP2	0.0330859		CAHM	0.0246414
FAM195B	0.0330827		METTL12	0.0246359
RP11-247L20.4	0.0330111		AC007228.11	0.0246353
TBX15	0.0329776		CTD-2325P2.3	0.0246336
EMB	0.0329699		CWF19L2	0.0245756
TBX21	0.0329468		STARD10	0.0245664
RP11-231C14.7	0.0329452		RP11-876N24.2	0.0245289
DCAF11	0.0329404		FALEC	0.0245119
CACNA1D	0.0329169		RPAIN	0.0245084
AC007880.1	0.0329009		COPG2	0.0245065
GPCPD1	0.0328664		ZNF880	0.0245059
ARL5A	0.0328439		LHFPL2	0.024503
MAP3K2	0.0328278		LIPA	0.0244948
ZNF429	0.0328255		NPC2	0.0244914
TLR6	0.0328194		ZNF846	0.0244869
CCDC12	0.0328112		ZNF567	0.0244849
RP11-542M13.3	0.0328053		ELMSAN1	0.0244782
TLR1	0.0327715		DDX3Y	0.0244445
FAM228B	0.0327692		C8orf88	0.0244328
SGPP1	0.0326882		RP11-554J4.1	0.0243592
TTC17	0.0326869		ZNF502	0.0243417
RBMX	0.0326844		SVOP	0.0243045
GNPDA2	0.0326719		PRNP	0.0242999
BZRAP1-AS1	0.03267		ZNF107	0.0242855
PEAK1	0.03263		KRTCAP3	0.0242663
NFYC	0.0326185		PFN2	0.0242227
SLU7	0.0326047		MTM1	0.0242168
NAGK	0.0325798		A1BG	0.0241545
CAPN1	0.0324637		RP11-486L19.2	0.0241385
TRIP10	0.0324582		PSIP1	0.0240958
ELF1	0.0324547		ZNF551	0.0240708
NSMCE3	0.0324496		ESR2	0.02407
NFKBIL1	0.0324381		ZNF26	0.0240483
SNRPN	0.0324258		WWC3	0.0240431
FBXO44	0.0324204		CTD-3224K15.3	0.0240181
CSTB	0.0324144		DUS4L	0.0240122
EFNA3	0.0324087		PRPF3	0.0239673
FBLN2	0.0323904		ZNF721	0.0239661
CREBRF	0.0323836		CXCL1	0.0239565
ADAM8	0.032351		RP11-7F17.8	0.0239527
LRRFIP1	0.0323298		ZNF554	0.0239488
FAM216A	0.0322859		STRADB	0.0239248
TMEM42	0.0322538		FAM169A	0.0238928
VAV3-AS1	0.0322139		RP11-215P8.3	0.0238746
ZNF385A	0.032198		LINC01415	0.0238647
SETX	0.0321932		RP11-127B20.2	0.023864
TANGO2	0.0321772		STEAP1B	0.0238441
TIAM2	0.0321229		FAM65B	0.0238415
PLTP	0.032089		ARHGAP20	0.0238073
RAB5B	0.0320502		RP13-516M14.4	0.0237813
RP11-160E2.19	0.0319957		WNT10A	0.0237403
MIF4GD	0.0319935		CPM	0.0237398
LINC00094	0.0319931		FAM212B	0.0237266
RP11-21L1.1	0.0319653		JAM3	0.0237105
RP11-36B6.1	0.0319346		DHX57	0.0237096
GATAD1	0.0319064		TNFRSF10B	0.0237027
BAZ1A	0.0318806		PGM2L1	0.0236936
DNAJB6	0.0318707		RPRML	0.0236905
CHD9	0.031857		SOX4	0.0236587
EEF1B2	0.0318103		LINC00869	0.0236375
RBM7	0.0317602		UTP20	0.0236276
SRP14	0.0317574		WNT2B	0.0236184
DENND5A	0.0317414		RASL11B	0.0236169
CBR4	0.0317279		TRIM23	0.0235947
NBPF12	0.0317223		GTPBP10	0.023585
GNMT	0.0317013		GTF2IRD2	0.0235684
TP73-AS1	0.0316772		ZSCAN16	0.0235522
TLE3	0.0316695		RP11-50I19.2	0.0235285
LPP	0.0316323		CH507-9B2.1	0.0235185
RP11-1398P2.1	0.0316267		BMP7	0.0234784
FAM172A	0.0316149		CLK4	0.0234759
MED11	0.031611		SPRY2	0.0234678
HOXB7	0.0315465		MSMP	0.0234574
ACAP3	0.0315459		RFXAP	0.0234374
FAM219B	0.0315434		ERICH1	0.0234251
TNFSF9	0.0315176		CHIC2	0.0234246
DNAAF2	0.0314701		LRRC36	0.0234201
PTP4A2	0.0314512		RALB	0.02341
COX14	0.0314438		CD72	0.0234081
REV3L	0.0314106		BAG5	0.0233861
ADD1	0.0313999		ZKSCAN2	0.0233859
KAT2A	0.0313856		CKMT2-AS1	0.0233729
TAF3	0.031384		RP11-894J14.5	0.0233702
ABI1	0.0313335		BRAF	0.0233389
KLHDC7B	0.0313287		NTN5	0.0232989
MFAP5	0.0313145		LA16c-316G12.2	0.0232914
MAP4K4	0.0313018		GLCE	0.0232868
C7orf73	0.0312288		AIPL1	0.023285
CCND3	0.0312276		RBL2	0.0232784
PIK3CD	0.0312176		CCNG1	0.023267
FAM76A	0.0311772		RP11-763B22.4	0.0232635
GEMIN7	0.0311714		PDE6B	0.0232475
ZNF480	0.0311386		NOL11	0.0232363
RPS6KA1	0.0311338		RP11-792A8.4	0.0232157
PPP1R3G	0.0311311		MAP1A	0.0232137
LAIR1	0.031118		ANKRD37	0.023213
ZBTB7B	0.0310981		ZFP82	0.0231979
PRKAA1	0.0310941		KISS1	0.0231961
IFIT2	0.0310885		FAM81A	0.0231927
USP24	0.0310543		TTC33	0.0231809
CIC	0.030977		PPP1R13L	0.0231795
ELK3	0.0309574		NDUFV2-AS1	0.0231791
CTDSP1	0.030953		CRBN	0.0231773
PAPD4	0.030933		RP11-220I1.5	0.0231498
MIR222HG	0.0308895		KDM7A	0.0231432
EIF4A1	0.0308646		CLP1	0.0231422
FNBP4	0.0308271		SLC3A1	0.0231375
LRCH3	0.0307762		CTD-2007H13.3	0.0231357
UPRT	0.0307446		TTC30A	0.0231287
AIRE	0.0307424		GPC2	0.0230849
NDRG4	0.0307322		CRELD1	0.0230648
TMBIM4	0.0306993		ALPL	0.0230635
ATP11C	0.0306975		ZNF525	0.0230445
RP5-821D11.7	0.0306946		MCF2L	0.0230433
RP11-693J15.5	0.0306936		IFT88	0.0230161
TEX41	0.0306736		GPR65	0.0230139
SEZ6	0.0306733		PIK3R1	0.0230055
TCIRG1	0.0306711		RP11-588G21.2	0.0229991
GLTP	0.0306632		PSME4	0.0229977
C9orf9	0.0306617		RP11-483I13.5	0.0229902
AP000769.1	0.0306563		RNF138	0.0229887
ATAD2B	0.0306387		RP11-467L13.7	0.0229371
ZNF106	0.0306282		RP5-1071N3.1	0.0229364
LIPE-AS1	0.0306215		SNHG10	0.0229336
ZADH2	0.0306		NEK5	0.0229204
SPOPL	0.030561		KIF5C	0.0228905
UNC93B1	0.030545		GALNT8	0.0228461
PXDC1	0.0305177		BSDC1	0.0228184
EIF3L	0.0304945		AC058791.1	0.0228047
CCS	0.0304758		RP11-92K15.3	0.0227816
ITGAM	0.0304656		TAL2	0.0227491
BACH1	0.0304638		DRC3	0.0227479
SDCBP	0.0304564		HSF5	0.0227399
RNMT	0.0304446		FAM85B	0.0227382
TBC1D2	0.0304352		THNSL2	0.0227328
RCOR3	0.0303967		NMT2	0.0227094
MS4A14	0.0303657		DVL2	0.0227021
AC007381.3	0.03035		ACSS2	0.0227001
KIAA0430	0.0303488		PPIL4	0.0226959
LFNG	0.0303453		COLCA2	0.022695
HFE	0.0303306		CADM4	0.0226925
SLC25A19	0.0303194		AC016831.7	0.0226818
C20orf195	0.0303146		CCDC122	0.0226497
RAB8B	0.0303145		TRIM44	0.0226428
LINC00638	0.0302871		TSC22D1	0.022641
LILRB2	0.0302867		LACTB2-AS1	0.0226236
CRYM-AS1	0.0302745		RP11-819C21.1	0.0226186
HOXA10	0.0301933		PLPP6	0.0226165
POLR2F	0.0301474		ANKZF1	0.0226045
CCNDBP1	0.0301309		RP11-16E12.1	0.0225773
UCKL1	0.0301168		WASIR2	0.022569
HIP1R	0.0300911		KLHDC1	0.0225657
DOCK2	0.0300894		KRT18	0.0225519
CHMP3	0.0300758		DLGAP1-AS1	0.0225346
ORAI3	0.0300657		CYP2U1	0.0225288
PCYOX1L	0.0300559		OCIAD2	0.0225275
PYCARD-AS1	0.030031		STX3	0.022521
ZNF860	0.030016		RNF144B	0.0225208
EGLN2	0.0299701		RP11-629B11.5	0.0224996
RPL3	0.0299474		LYPD6B	0.0224826
JDP2	0.0299274		HELQ	0.0224563
USP32	0.0299099		RP11-315I20.1	0.0224346
GPATCH11	0.0298829		PHLDA1	0.0224309
PHACTR2	0.0297502		PWWP2B	0.0224125
USP45	0.029724		CNOT6L	0.0223873
TROVE2	0.0297218		MED6	0.0223813
HERC6	0.0297202		DAZAP2	0.022379
POU3F3	0.0296933		DHPS	0.0223566
TMEM9B	0.0296881		ASTE1	0.0223454
NAP1L1	0.0296427		FGD3	0.0223214
C1RL	0.029639		FGGY	0.0223205
WIPF1	0.0296164		RP11-318E3.9	0.0223183
DPEP2	0.0295887		RP11-864J10.4	0.0222812
FAM66C	0.029583		RP11-758P17.3	0.0222734
FUOM	0.02958		IDS	0.0222721
DUSP18	0.0295667		CLEC18A	0.0222495
MYOM2	0.0295589		STK4	0.0222387
IGF2BP3	0.029548		ICAM1	0.022221
PNMA2	0.0295346		HKR1	0.0221913
CBR3	0.029507		RNF216	0.0221856
ZMYM2	0.0295059		CTB-113I20.2	0.0221819
EFR3A	0.0295012		MKL2	0.0221749
DCAF10	0.0294318		RNMTL1	0.0221684
ZNF573	0.0294289		CDC42BPA	0.0221633
CHST6	0.0293814		KCND3	0.0221596
BCL7B	0.0293108		RP11-316M1.3	0.0221481
KIAA0040	0.0293106		ZNF468	0.0221277
APEX1	0.0292791		PON2	0.0221221
THUMPD2	0.029269		ARHGAP9	0.0221214
DPF2	0.0292538		GNG8	0.0221154
NACA2	0.0292462		GPA33	0.0220961
PDPK1	0.0292261		ANGEL2	0.0220896
RP11-489E7.4	0.0292174		TMEM184A	0.0220857
DIAPH2	0.0291887		ZNF737	0.0220685
MRVI1-AS1	0.0291857		CEP112	0.0220569
ELMSAN1	0.0291589		TMEM204	0.0220544
PROX1	0.0291481		AL365181.2	0.0220054
CDC42EP3	0.0291421		CCNB1IP1	0.0219976
ZPR1	0.0290781		KDM4C	0.0219944
TBC1D9	0.029078		ARPP21	0.0219919
UBXN11	0.0290761		TBC1D15	0.0219855
PAQR8	0.0290641		PCMTD2	0.021953
PAXIP1-AS2	0.0290466		RP13-1032I1.7	0.0219407
RNF139-AS1	0.0290356		RB1CC1	0.021939
MRPL40	0.029026		WDPCP	0.0219068
ZMYM5	0.0290255		BACH1	0.0219041
MIR155HG	0.0290196		PDE8A	0.021883
SCX	0.0290047		PABPC3	0.0218571
ZNF397	0.028974		ZNF837	0.021843
TP53TG1	0.0289715		TBCC	0.021834
KLHL24	0.028967		SERINC5	0.0218329
BDH1	0.0289575		CTC-1337H24.3	0.0218196
GTF2IRD2	0.0289552		TIGD7	0.0218174
SNX7	0.0289243		WDR86	0.0218034
POLH	0.0289086		RP11-432J24.2	0.0217946
BRD3	0.0289057		CLDN15	0.0217815
FCHSD2	0.0288671		CCDC159	0.0217708
MFSD13A	0.0288586		EIF5	0.0217628
ATG7	0.0288436		RP11-158I9.8	0.0217558
DIAPH1	0.0288302		RP11-775D22.2	0.0217389
RP11-713M15.2	0.0288217		ZNF649	0.0217271
SOGA1	0.028793		RP11-53I6.3	0.0217242
AIDA	0.0287909		PTPRN2	0.0217235
ELOVL1	0.0287632		KLHL32	0.0217186
FAM167A	0.0287609		TAF9B	0.0217124
CASP8AP2	0.0287607		CHMP3	0.0216909
RBM6	0.0287565		ZNF211	0.0216902
TSPYL5	0.0287451		TBX6	0.0216899
CARD8	0.0287283		LNX2	0.0216772
INPP5B	0.0287066		TSR2	0.0216594
ARL11	0.0286862		ZNF254	0.0216078
DMD	0.0286823		NRBF2	0.0215866
ZFYVE21	0.0286757		CDC20B	0.0215749
DDX60	0.0286712		AC104532.4	0.0215688
AKNA	0.0286669		RP11-127B20.3	0.0215434
FCRL1	0.0286547		NETO1	0.021528
ZBTB37	0.028649		YPEL2	0.0215144
VPREB3	0.0286407		DNAJC27-AS1	0.0214993
SGMS1	0.028633		ZBTB25	0.0214968
ATG16L2	0.0286309		RP11-138A9.1	0.0214933
AMDHD1	0.0286224		RP11-266L9.5	0.0214796
IFI30	0.0286044		CCND1	0.0214598
C9orf72	0.0285885		CECR2	0.0214422
RNF146	0.028579		PRKAR1A	0.0214406
HEG1	0.0285729		RP11-554E23.4	0.0214316
TRAPPC2	0.0284802		CTD-2207O23.3	0.0214266
TCF4	0.0284603		BRIX1	0.0213933
FIBCD1	0.0284581		ABL2	0.0213869
ADAMTS6	0.028456		MMP19	0.0213806
MYC	0.0284526		IKBKB	0.0213671
ZNF75A	0.0284477		PRRG2	0.0213217
SCAF4	0.0284172		RP11-108M9.3	0.021318
MGEA5	0.0284083		CRY1	0.0213032
RP11-65L3.4	0.0284066		RP11-331F9.4	0.0212979
MCOLN2	0.0283927		RAB21	0.0212926
ZNF525	0.0283617		EIF3L	0.0212553
MPZL1	0.0283614		RP3-402G11.26	0.0212442
KMT2D	0.0283376		STAM	0.021242
CNTRL	0.0283282		AASDH	0.0212309
GRAP2	0.0283053		FSIP2-AS1	0.021217
CNTNAP3B	0.0282894		CDC42EP2	0.0212115
OSBPL8	0.0282716		ERVW-1	0.0211969
ARMCX2	0.028255		SIMC1	0.021196
TIMP1	0.0282452		RP11-293A21.1	0.021187
GAMT	0.0282349		LINC01465	0.0211477
CAMTA2	0.0282182		LENG1	0.021127
ARHGEF6	0.0282139		RP4-594I10.3	0.0211112
MTMR9	0.0282076		PTGIR	0.0211076
LINC00957	0.0281983		RNF6	0.021098
RYK	0.0281921		HNRNPA2B1	0.0210863
FTSJ2	0.0281831		RP11-335K5.2	0.0210748
RP11-175K6.1	0.0281778		ZNF112	0.0210564
COQ10A	0.0281769		PLD2	0.0210528
RP11-329B9.4	0.0281731		ZNF730	0.0210453
RAB11A	0.0281205		LRRC9	0.0210111
NEK8	0.0281193		TMEM220-AS1	0.0210079
OGDH	0.0281163		NACA2	0.0209965
BCLAF1	0.0281133		RP11-87C12.5	0.0209857
RP11-126O1.6	0.0280837		ARHGEF7	0.0209827
WASF3	0.0280376		FMNL3	0.0209812
CREB1	0.0280261		THAP2	0.0209753
RP11-589P10.5	0.027986		FGFBP3	0.0209704
DNASE1	0.0279695		GNG7	0.0209639
DZIP3	0.0279514		XYLT1	0.0209593
RP4-545C24.1	0.0279454		RP3-453C12.15	0.0209291
TNF	0.0279376		B3GLCT	0.0209217
TRMT2B	0.0279066		FBXO28	0.0209184
TNRC6C	0.0278881		DNAL4	0.0209123
FAM76B	0.0278611		RWDD3	0.0208888
OSGEP	0.0278569		ING3	0.0208867
RAB31	0.0278545		SLC25A43	0.0208843
PVT1	0.0278501		TRIM13	0.0208743
NBPF3	0.0278427		KRBOX4	0.0208676
PPP1R16B	0.0278422		RP3-394A18.1	0.0208608
CXorf21	0.02784		TMX4	0.0208556
CAMLG	0.0278347		RP11-196G11.2	0.0208516
SCP2	0.0278314		LINC01353	0.0208508
PDE7A	0.0278252		AC083843.1	0.0208365
RP11-567J20.3	0.0277945		LYSMD2	0.0208277
VPS8	0.0277838		PGGT1B	0.0208213
C2orf42	0.0277576		RP11-218L14.4	0.0208055
RIMKLB	0.0277433		ZNF141	0.0208048
DNMBP-AS1	0.0277288		ATP10D	0.0207877
FAM160A2	0.027727		CRLF3	0.0207862
RPS6KL1	0.0276917		HPS6	0.0207841
STK10	0.0276701		RP11-212P7.2	0.0207447
FHIT	0.0276666		PCNP	0.0207181
ABTB1	0.0276411		BAZ2B	0.0207106
BNIP3L	0.0276069		TAZ	0.0206427
ZNF540	0.0276062		RP11-500G10.5	0.020641
GSAP	0.027605		KREMEN1	0.0206336
C8orf44	0.0275842		RGS16	0.0206156
MYO5C	0.0275081		LSMEM1	0.020601
ZNF148	0.0275035		ZNF19	0.0205953
SLC4A7	0.0275029		NUP210L	0.0205942
SLC37A2	0.0274942		GSTA4	0.020587
N4BP2L1	0.027486		ZC3H3	0.0205864
CCDC97	0.0274641		RP11-415I12.3	0.020584
USP6NL	0.0274584		RP11-692D12.1	0.0205662
ORAI1	0.0274554		RP11-848P1.4	0.0205315
PPP4R3A	0.0274518		ZNF550	0.0205299
RP11-802O23.3	0.0274496		TTF1	0.0205266
SLC9A3R2	0.0274342		RP11-106M3.3	0.0205196
AC015987.1	0.0274199		RP1-198K11.5	0.0205091
HTT	0.0274037		RP11-458J1.1	0.0205066
UQCR11	0.027403		OGFRL1	0.0204835
LMO2	0.0273575		RP11-73E17.2	0.0204541
PVRIG	0.0273483		AC002480.2	0.0204412
PPP1R11	0.0273366		ZDHHC6	0.0204389
ZBTB4	0.0272335		ZNF689	0.0204233
FHL1	0.0272012		RP5-827C21.4	0.0204097
RTFDC1	0.027199		AC074183.4	0.0204096
CTR9	0.02718		RP11-148K1.10	0.0203787
CNTLN	0.0271793		RP11-727F15.12	0.0203623
MOB3B	0.0271663		RP11-295I5.3	0.0202885
HINT3	0.0271374		FAM172A	0.020278
AGBL2	0.0271072		SPTLC2	0.0202608
HIGD2A	0.0271013		RP11-147L13.11	0.020255
OSBPL11	0.0270873		LYPD3	0.0202493
DTD1	0.0270858		RP4-640H8.2	0.0202349
HMGA1P4	0.0270726		SWSAP1	0.0202282
ZNF680	0.0270636		RP11-568J23.4	0.0201888
LCOR	0.0270464		FERMT2	0.020179
CCSER2	0.0270367		LCMT2	0.0201769
ANXA7	0.027035		ZNF84	0.0201687
PDE6D	0.0270267		CTD-3110H11.1	0.0201667
ZBTB7A	0.0269863		CTD-2588E21.1	0.0201541
C8orf89	0.0269839		METTL18	0.0201499
TTC3	0.0269672		KSR1	0.0201473
NTNG1	0.0269621		ZNF582-AS1	0.0201241
TANK	0.0269553		CTD-2574D22.2	0.0200892
CDC42BPB	0.0269519		ITGA2	0.0200826
ASAH1	0.0269501		ZC4H2	0.0200783
RTKN	0.026936		LA16c-431H6.6	0.0200651
TRMT1	0.0269317		LINC00102	0.0200051
HPS3	0.0269213		STARD9	0.0199822
C7orf72	0.02691		TAMM41	0.0199781
RP11-10N16.2	0.0268973		ERBB3	0.0199698
PILRB	0.026895		AC006129.2	0.019958
SYNJ2	0.0268901		HARBI1	0.0199568
ZNF32	0.0268582		ZNF433	0.0199313
PHF1	0.0268443		ARIH2OS	0.019905
RP11-147L13.14	0.0268423		SELP	0.0198806
C3orf38	0.0268351		PAXIP1-AS1	0.019876
LRRC4	0.026824		RP11-379K17.12	0.0198725
ERCC6	0.0267994		DDN	0.0198486
BHLHE40-AS1	0.0267928		TRIM4	0.0198465
KIR3DX1	0.026791		SPEF2	0.0198423
MAP2K3	0.0267637		SSTR2	0.0198398
EIF4E	0.0267473		RP3-329E20.2	0.0198391
ZNF302	0.026744		CTSS	0.0198386
EIF3K	0.0267295		ZNF793-AS1	0.0198271
MIAT	0.0267009		NELFCD	0.0198246
AKAP10	0.0266642		CAMK1D	0.0198157
LIPA	0.0266349		ZNF91	0.0198028
RP11-196G18.24	0.0265988		C21orf62	0.0197993
AC020743.2	0.0265839		PRCP	0.0197873
AP003068.23	0.0265769		RP11-271M24.2	0.0197854
MPRIP-AS1	0.0265576		ZHX3	0.019765
CGRRF1	0.0265459		PTPDC1	0.0197403
AC096772.6	0.0265457		WDR27	0.0197182
VPS13D	0.0265202		DIRC2	0.0197106
TOPORS	0.026512		SPATA21	0.019679
TPTEP1	0.0265051		RP11-89F3.2	0.0196773
RP5-1115A15.1	0.0265004		TLE2	0.0196692
CNOT8	0.0264974		DNAH10	0.0196674
CHMP2B	0.0264913		ZNF284	0.0196643
AIP	0.0264811		KB-226F1.2	0.0196622
GORASP1	0.0264699		KB-1254G8.1	0.0196609
UTRN	0.0264678		LIMD1-AS1	0.0196606
RSAD1	0.0264486		AC010761.8	0.0196602
ZNF678	0.0264373		NXPH4	0.019641
STX16-NPEPL1	0.0264361		ENO1-AS1	0.0196399
ABLIM1	0.0264191		SERF1A	0.0196207
PSTPIP1	0.0264135		DTNBP1	0.0196166
TCEA2	0.0264024		MYL5	0.0196144
LINC01184	0.0263786		TESK2	0.0196044
MANBA	0.0263745		TOP1MT	0.0196026
GGA1	0.0263664		NDRG2	0.0195901
KBTBD11	0.0263554		HLX-AS1	0.0195894
PADI4	0.0263489		RGL4	0.0195883
ROCK1	0.0263454		RP11-370I10.12	0.0195822
YIPF4	0.0263359		RP11-135A1.2	0.0195622
ZNF117	0.0263164		SETMAR	0.0195479
PHYKPL	0.0262994		RP11-385F5.5	0.0195479
RP5-864K19.4	0.0262645		RP11-90D11.1	0.0195296
DCTPP1	0.0262124		CYB5R1	0.0195198
C2orf76	0.0261964		HUS1	0.0195126
TRAF4	0.0261837		RP11-532F6.3	0.0194984
HTR3A	0.026171		RP11-315O6.1	0.0194869
CEP350	0.0261228		RP11-412D9.4	0.0194745
DNTTIP2	0.0261197		EXOG	0.0194665
WAC-AS1	0.0261196		CFH	0.0194541
UST	0.0261087		MAP3K14-AS1	0.0194381
RP11-817O13.8	0.0260687		LPAR5	0.0194352
PAF1	0.0260683		RP11-18H7.1	0.0194125
MAP3K7	0.0260612		PLD5	0.0194071
SERTAD2	0.026041		MATN1	0.0193885
ZNF532	0.0260349		2022-09-09	0.0193884
TMEM170A	0.0260314		RP11-352M15.2	0.0193859
SPRED2	0.0260283		RP3-461P17.10	0.0193723
TAF1	0.0260252		ZNF672	0.0193674
EIF4G3	0.0260072		ZNF699	0.0193504
TRAPPC12	0.0260044		INTS6	0.0193475
UBE2N	0.0259658		TRIM56	0.0193474
RNF139	0.025953		ZNF480	0.0193432
CYB5R3	0.02595		CTC-459F4.1	0.0193367
MICAL3	0.0259246		NKAP	0.019335
BTF3	0.0259225		RPL36A	0.019333
HNRNPK	0.0259191		BGLAP	0.0193265
KDM4C	0.0259139		bP-2189O9.3	0.0192986
ALOX12-AS1	0.0258821		TIGD5	0.019271
FAM134A	0.0258388		AC019181.2	0.0192693
CLEC16A	0.0258336		LMNTD1	0.0192533
MAT2A	0.0258132		PLK3	0.0192483
MEIS2	0.0258098		KAT7	0.0192399
FRYL	0.0258043		SIK3	0.019224
GSN-AS1	0.0257843		SLC44A5	0.0192192
DHRS12	0.0257745		TMPRSS2	0.0192149
ZNF814	0.0257656		WASF3-AS1	0.0192142
HERPUD2	0.0257432		MYH10	0.0192009
RIPK3	0.0257386		PRNCR1	0.0191624
NCKAP1L	0.0257241		CTD-2540L5.6	0.0191418
CEP135	0.0257214		TBL1X	0.0191363
DKKL1	0.0257191		ZNF583	0.0191255
YPEL1	0.0256985		RP4-591C20.9	0.0191114
RP11-217E13.1	0.0256774		TAF3	0.0191057
RBM39	0.0256707		KLHL35	0.019105
PYHIN1	0.0256606		RP11-734K2.4	0.0190985
NFAT5	0.025658		RP11-930O11.3	0.0190909
SOBP	0.0256381		AMN	0.0190885
AP000487.5	0.0256358		RGAG4	0.019088
TFR2	0.0256234		HTR3A	0.0190714
PWWP2B	0.0256222		SMNDC1	0.0190465
AC100830.3	0.025614		ZNF227	0.0190436
GRAMD3	0.0256075		PLAT	0.0190399
CTNNBL1	0.025607		FBP1	0.0190357
PGBD2	0.025589		RNF24	0.0190268
UPF3B	0.025588		CASK	0.0190201
LAPTM4A	0.0255765		S1PR1	0.0190151
RP11-169E6.1	0.0255682		GGT7	0.0190109
ILK	0.0255616		RLIM	0.0190058
LRP10	0.0255584		LINC01426	0.0189853
KDM3B	0.0255283		RP11-333E1.2	0.0189807
MFSD10	0.0255179		COL4A3BP	0.0189712
RENBP	0.0254626		CTB-12A17.3	0.0189694
EGLN1	0.0254546		NELL2	0.0189246
HOXA5	0.0254529		FOXD2	0.0189234
LILRA4	0.0254447		AARD	0.0189232
DDX26B	0.0254155		PHOSPHO2	0.0189192
KATNBL1	0.0254079		PNPLA8	0.0189017
CABP4	0.0253832		RP11-51J9.5	0.0188833
CTC-482H14.5	0.0253728		EFTUD1	0.0188828
MBNL3	0.0253664		COL9A2	0.0188789
BCR	0.0253454		ATHL1	0.018843
HPRT1	0.0253415		LINC01572	0.018842
GLTSCR1L	0.0253372		LINC00309	0.018836
CCDC82	0.0253131		CTD-3193O13.12	0.0188347
RSL24D1	0.025305		ZNF491	0.0188306
NFATC3	0.0252902		TGFBR2	0.0188074
MAP3K6	0.0252826		AL133245.2	0.0188053
DCXR	0.02528		TNFRSF10D	0.0187932
GSDMB	0.0252679		ZNF813	0.0187809
C9orf78	0.0252606		SEMA4C	0.0187806
RAB8A	0.0252594		SH3BP5-AS1	0.0187723
LINC00944	0.0252514		SLC13A4	0.0187465
AP000355.2	0.0252364		XRRA1	0.0187401
IKBKE	0.0252227		NR3C2	0.018723
HORMAD1	0.0252202		RDH14	0.0187104
ALDH9A1	0.0252136		RP11-473M20.16	0.0187003
MBD4	0.0252044		KIAA1958	0.0186964
CATSPER2	0.0252002		PTS	0.0186903
PNPLA2	0.0251823		ZNF232	0.0186887
LCLAT1	0.0251681		RP11-584P21.2	0.0186859
WDR92	0.0251617		SPTY2D1-AS1	0.018677
FLYWCH2	0.0251498		RP11-219B4.7	0.0186736
UQCRB	0.0251489		PHLDB1	0.018669
C19orf66	0.0251001		SLA	0.0186545
RAB11FIP4	0.0250958		TNFSF8	0.0186389
HRK	0.0250937		GRM3	0.0186371
TBK1	0.025086		RAB33B	0.018637
SH3BP2	0.0250762		RBM8A	0.0186336
RRNAD1	0.0250671		TIGD4	0.0186334
LRRC73	0.0250277		MPV17L	0.018606
SGK494	0.0250207		CYB561A3	0.0185919
CH25H	0.0250061		C1orf109	0.0185877
ANAPC4	0.0249993		CTD-2649C14.3	0.018584
COQ2	0.0249979		KLHDC8A	0.0185699
DSE	0.0249886		DOPEY2	0.0185688
ACYP2	0.0249841		CTB-193M12.5	0.0185643
FAM21C	0.0249565		EPC1	0.0185179
TRMT13	0.0249442		CTD-2532N20.1	0.0185059
BHLHE40	0.024906		AC010525.4	0.0184991
GPM6A	0.0248974		PDE4DIP	0.0184844
MTMR14	0.0248918		NCAM2	0.0184715
SIPA1L1	0.0248871		RP13-143G15.4	0.0184449
CHMP1A	0.0248774		SIPA1L3	0.0184191
TSPYL2	0.0248675		CLEC2D	0.0184042
TGFB2	0.0248616		TRMT2B	0.0184004
NEMF	0.0248452		RP11-133K1.6	0.0183921
PP12613	0.0248224		COL1A1	0.0183809
TRAF3IP2-AS1	0.0248076		RIMS2	0.018353
TMEM156	0.0248051		KANSL1L	0.018353
MATN1-AS1	0.0247985		RGS7	0.0183445
GLOD4	0.0247907		PSEN1	0.0183227
CCDC106	0.0247857		CTC-209H22.3	0.0183087
CA11	0.0247811		MPP7	0.0183077
LINC01317	0.0247288		FILIP1L	0.0183062
RP11-126K1.6	0.0246725		RP11-402D21.2	0.0183022
EPC1	0.0246463		DXO	0.0182766
OR2A1-AS1	0.0246376		AP4B1-AS1	0.018272
CCDC22	0.0246287		PIK3CG	0.0182696
COMMD8	0.0246122		LYRM7	0.0182692
PHF2	0.0246122		TGIF2	0.0182522
C2orf81	0.0246103		H2AFY2	0.0182495
PRX	0.0246098		NR2C2AP	0.0182449
USP22	0.0245966		SPRTN	0.0182298
DAPK2	0.0245807		APOL4	0.0182254
EPS15L1	0.0245781		DMD	0.0182167
NPPA-AS1	0.024573		LRRC27	0.0182102
RP11-244H3.4	0.0245599		RSRP1	0.0182092
ZNF776	0.0245468		RNF26	0.0182092
ADH1B	0.0245089		ZNF853	0.0182042
RP11-284F21.8	0.0245063		GPBP1	0.0182015
SNX18	0.0245045		HIST2H2BE	0.0182005
TES	0.0245033		FRY-AS1	0.0181908
CPM	0.0244626		OGFR	0.0181828
PTPRJ	0.0244586		NLRP1	0.0181736
DENND4B	0.0244526		VPS51	0.0181725
DNAH8	0.0244263		TTTY14	0.0181626
CXorf23	0.0244119		CMTM8	0.0181496
DIRAS1	0.0244115		CA11	0.0181429
CEP162	0.0244015		HSDL1	0.0181393
LGALS3BP	0.024372		PFKFB3	0.018138
PLEKHA2	0.0243675		HIC2	0.0181321
RNF44	0.0243593		AC007292.3	0.0181282
ZNF200	0.024353		RAB3IP	0.0181282
TRIM4	0.0243512		ZNF792	0.0181265
TMEM230	0.024349		JMJD1C	0.0181116
MFHAS1	0.0243459		HPCAL1	0.018111
EPB42	0.0243423		RP11-110G21.1	0.0181046
RP11-1094M14.11	0.0243343		KCNJ6	0.0181015
LKAAEAR1	0.0243323		DAZL	0.0180981
SSBP2	0.0243265		POLI	0.018066
MIIP	0.0243246		CTD-2562J15.4	0.0180556
HADHA	0.0243242		TAF1A	0.0180367
ABCA7	0.0243206		TNKS2-AS1	0.0180262
CHM	0.0243193		LIG4	0.0180194
POLE4	0.0243093		CTC-308K20.1	0.0180111
SAV1	0.0242889		MRM1	0.0180103
ETV5	0.0242836		RP4-742C19.13	0.0180039
TRIM68	0.0242692		ZNF547	0.0179993
ST14	0.0242617		POU3F1	0.0179989
RP11-596D21.1	0.0242462		IL21R-AS1	0.0179732
FAM221A	0.0242375		POLR2J3	0.0179714
LRRC27	0.0242339		COL27A1	0.0179638
AL133245.2	0.0242284		RP11-147L13.13	0.0179638
SSC5D	0.0242227		RP11-110I1.13	0.0179588
RP11-128A17.1	0.0242158		STX12	0.0179436
RP5-1050D4.5	0.0242132		RRAGA	0.0179275
SIRT5	0.0241923		ZFP28	0.0179147
SNX5	0.0241879		CRMP1	0.0178964
ATXN1	0.0241857		CRYBG3	0.0178532
AP001059.6	0.0241601		TRMO	0.0178421
NBPF20	0.0241549		INPP5A	0.0178228
PIK3R6	0.0241474		CCDC62	0.0178091
DUSP19	0.0241471		RP11-706P11.2	0.0178001
AP1M1	0.0241454		RP5-1116H23.3	0.0177971
JAK1	0.0241423		PIK3CD	0.0177915
RP11-425D17.1	0.0241391		NRG2	0.0177694
WDR34	0.0241275		AC012594.1	0.0177465
TRAPPC9	0.0241253		AGO3	0.0177329
SON	0.024122		ZNF180	0.0177272
OVCH1-AS1	0.0241033		TRAV13-2	0.0177159
ATP2A3	0.0240957		RP11-322E11.2	0.0177118
ZNF675	0.0240837		MPPED2	0.0177092
LINC00667	0.0240775		ZSCAN26	0.017706
ACTR6	0.0240691		TTC24	0.0176997
LINC00685	0.0240668		NSL1	0.0176888
ADORA2A-AS1	0.0240276		RAPGEF5	0.0176815
WASF1	0.0240205		XPC	0.0176646
CPEB3	0.0240195		EXO5	0.0176634
R3HDM4	0.0240194		C20orf196	0.0176624
C5orf45	0.0240061		ZNF786	0.0176569
S100PBP	0.0240028		RP11-46O21.2	0.0176478
RBM41	0.0240014		RP11-543C4.1	0.0176384
CALM1	0.024001		PICK1	0.0176253
SNX17	0.0239677		RP11-521B24.3	0.0176224
PEX11B	0.0239633		MYO15B	0.0176217
AC010226.4	0.0239472		RP11-480D4.6	0.0176188
HIVEP1	0.0239438		HHLA1	0.0176077
DGKE	0.0239408		IGHV5-78	0.0176047
RPS2	0.0239405		RP11-456D7.1	0.0176039
NAPEPLD	0.0239382		ZDBF2	0.0175924
RUSC1	0.0239292		RP13-188A5.1	0.0175906
DPY30	0.0238877		RP3-492J12.2	0.0175851
VHL	0.0238493		DLGAP4	0.017575
KRCC1	0.0238431		CENPC	0.0175725
PLA2G4C	0.0238372		ZNF208	0.017569
HMBOX1	0.0238289		COIL	0.0175688
TTYH1	0.0238284		ZNF784	0.017563
BCAS2	0.0238151		ZNF485	0.0175616
CRTC3	0.0238101		CTD-2369P2.8	0.0175429
CTD-2287O16.5	0.0238009		ZNF582	0.0175264
SNX11	0.0237959		ODF2L	0.017517
EXOC6	0.0237943		LL09NC01-251B2.3	0.0175156
AC009950.2	0.0237662		RP11-93H24.3	0.0175068
FERMT2	0.02374		SPDYE16	0.0174991
HAGHL	0.0236959		CBR3	0.0174761
TMEM43	0.0236859		ZBTB39	0.0174716
RP11-10L7.1	0.0236855		ZNF765	0.0174706
ALDOA	0.0236817		AC004895.4	0.0174478
SP100	0.0236752		NUP98	0.0174414
LCP2	0.0236576		CH17-353B19.1	0.0174355
RCSD1	0.0236352		ADGRB1	0.0174285
ATP10D	0.0236318		MIATNB	0.0174225
LUC7L	0.0236039		QSOX2	0.0174219
RP11-88I18.2	0.023584		RP11-59H7.4	0.0174146
IL18BP	0.0235815		ZNF419	0.0174125
CBX1	0.02358		AC011899.9	0.017402
FSD1L	0.0235792		RP11-123K3.9	0.017402
GALNT7	0.0235764		MGC16275	0.0173794
SDR39U1	0.0235321		RP11-276H1.3	0.0173785
ATF1	0.0235296		KCNJ14	0.0173765
ZNF585A	0.0235064		RABL2B	0.0173711
ZNF800	0.0235003		CTD-2031P19.5	0.0173691
ABCD1	0.0234969		NAALADL1	0.0173622
DCAF6	0.023496		HIGD1B	0.0173611
RP11-154H23.3	0.0234803		C3orf33	0.0173416
RPA1	0.0234689		C20orf195	0.0173384
SH3GL1	0.0234629		RP11-203E8.1	0.0173372
GMCL1	0.0234387		PRMT8	0.0173228
RP11-394I13.2	0.0234332		RP3-325F22.5	0.0173062
CRYZ	0.0233976		RP1-159A19.4	0.0172996
OXLD1	0.0233767		SPINK2	0.0172982
WDR66	0.0233721		BOD1	0.0172786
C22orf46	0.0233679		SLC16A13	0.0172729
FZD3	0.0233512		RTN4IP1	0.0172704
RORA-AS1	0.0233482		CTD-2154B17.4	0.0172512
PER1	0.0233407		RP11-96K19.2	0.0172417
ZNF91	0.0233342		RB1	0.0172393
CTAGE1	0.0233174		TMEM151A	0.0172374
FGFR1OP	0.0233146		RP3-475N16.1	0.0172329
FGD5-AS1	0.0233144		SH3D19	0.0172232
PLEKHM2	0.0233102		EPB41L5	0.0172032
RP11-727A23.10	0.0233059		RGMB	0.0171976
SUMO1	0.0233032		ACOT2	0.017194
MGA	0.0232851		CTC-250I14.6	0.0171841
HCN2	0.0232814		PDE7A	0.0171838
CRLF3	0.0232784		CTA-445C9.14	0.0171815
SIGLEC5	0.0232723		RP11-278C7.4	0.0171762
ACTG1	0.0232711		BNIP3L	0.01716
PDCD1LG2	0.0232676		TIMP3	0.0171365
TRPV1	0.0232527		RPH3AL	0.0171358
HELZ2	0.023243		RP11-477N3.1	0.0171241
PGGT1B	0.0232287		C11orf54	0.017113
MTFMT	0.0232224		C19orf18	0.017103
FDFT1	0.0232178		DNAJA1	0.0170974
HSF1	0.023206		BTF3	0.0170676
RALGAPA2	0.0231961		TOMM20	0.0170571
MAN2B1	0.0231845		GCK	0.0170537
RCN3	0.0231803		CMTR2	0.0170511
TUBB2A	0.0231751		XKRX	0.0170352
AKAP12	0.0231737		BEST1	0.0170343
IRX6	0.0231592		YBX1	0.0170311
SMAGP	0.0231488		RP11-802D6.1	0.0170264
EVI5	0.0231397		JAGN1	0.0170259
RP11-92K15.3	0.023138		RP11-296K13.4	0.0170237
WIPF2	0.0231308		RP11-347C18.5	0.0170214
IER5	0.0231152		HERC3	0.0170164
IL2RG	0.0230922		TRIM58	0.0170156
MEMO1	0.0230916		CTB-50L17.14	0.0170132
ZNF71	0.0230812		MRVI1-AS1	0.0170077
HACD2	0.0230704		SKP1	0.0170011
CDC42	0.0230699		METTL14	0.0169925
SPECC1L-ADORA2A	0.023062		RP3-512B11.3	0.0169914
GPAT4	0.0230615		TSPAN7	0.0169826
LINC-PINT	0.0230595		RP3-483K16.4	0.0169709
CELF1	0.0230586		SPTBN2	0.0169676
CNTD1	0.0230585		TTTY10	0.0169617
VPS35	0.0230229		CD40LG	0.0169561
LIPE	0.0230176		ATRIP.1	0.016952
COMMD7	0.0230068		AKAP10	0.016946
BACE2	0.0230015		RP5-1021I20.4	0.0169178
NUMA1	0.0229791		RP11-165E7.1	0.0169131
ANKZF1	0.0229749		ZNF3	0.0169022
RP11-253M7.4	0.0229735		MXI1	0.0168988
CTNNA1	0.0229731		RSL24D1	0.0168949
PRR4	0.0229458		MIER2	0.0168908
SLC39A10	0.0229389		TCAF2	0.0168708
CABP5	0.0229239		CLLU1OS	0.0168596
ZNF76	0.0229161		CH507-528H12.1	0.0168588
RPAIN	0.0229104		SLC12A6	0.0168436
RP11-147L13.8	0.0229027		ZNF629	0.0168368
RRAS2	0.0228892		RP11-705O1.8	0.016835
GH1	0.0228784		BANP	0.0168307
ETNK1	0.0228519		AC012358.8	0.0168249
FAM65A	0.0228486		GS1-114I9.1	0.0167872
TRAK1	0.0228484		PABPC1L	0.0167821
GFOD2	0.0228322		PRMT6	0.0167748
KCNMB3	0.0228252		ACVR1B	0.0167643
DEGS2	0.022815		ZNF396	0.0167471
C9orf91	0.0228052		BBS4	0.0167396
ZBTB20	0.0227901		C14orf105	0.0167386
ZNF594	0.0227891		PLEKHM3	0.0167351
LINC01307	0.0227872		RP11-8L8.2	0.0167347
PBX3	0.0227837		LMO7	0.0167157
ALPK1	0.0227463		RP11-473I1.5	0.0167153
FAM215B	0.0227352		ACTR3B	0.0167135
KCTD6	0.0227289		JADE1	0.0167102
P2RX5-TAX1BP3	0.0227283		ALKBH6	0.0167008
BLOC1S5	0.0227264		RP11-609N14.1	0.0166988
RP11-102N12.3	0.0227099		ZNF99	0.0166957
UPF3A	0.0227076		INPP4B	0.0166784
XXbac-BPGBPG55C20.2	0.0226943		TTC12	0.0166653
CORO1C	0.0226891		CTC-548K16.2	0.0166586
RP11-266K4.9	0.0226584		HNRNPCL3	0.0166543
POU5F2	0.0226396		RP3-462D8.2	0.0166533
KCNAB3	0.022638		RP11-755F10.1	0.0166509
TSNAX	0.0226265		AC072062.1	0.0166149
TMEM169	0.0226232		NEURL2	0.0165829
[truncated: 20,136 more rows]
